# Supplementary material for: 4-(Methyl­amino)benzoic acid
Source: Acta Crystallogr Sect E Struct Rep Online. 2009 Sep 30;65(Pt 10):o2574. doi: 10.1107/S1600536809038859 (PMC2970238; doi:10.1107/S1600536809038859)
Supplement: Supplementary file 2 [file e-65-o2574-Isup2.hkl]

#
# h,k,l, Fc-squared, Fo-squared, sigma(Fo-squared) and status flag
#
data_I
_shelx_title ' MABA in P2(1)/n'
_shelx_refln_list_code          4
_shelx_F_calc_maximum      276.73
_exptl_crystal_F_000       960.00
_reflns_d_resolution_high  0.8158
 
loop_
 _symmetry_equiv_pos_as_xyz
 'x, y, z'
 '-x+1/2, y+1/2, -z+1/2'
 '-x, -y, -z'
 'x-1/2, -y-1/2, z-1/2'
 
_cell_length_a     5.0456
_cell_length_b    36.3393
_cell_length_c    12.6496
_cell_angle_alpha  90.000
_cell_angle_beta   96.129
_cell_angle_gamma  90.000
 
_shelx_F_squared_multiplier     1.000
 
loop_
 _refln_index_h
 _refln_index_k
 _refln_index_l
 _refln_F_squared_calc
 _refln_F_squared_meas
 _refln_F_squared_sigma
 _refln_observed_status
   2   0   0     1255.50     1269.02     71.65 o
   6   0   0       13.42       38.93      2.99 o
   1   1   0       12.11        9.84      1.13 o
   2   1   0        5.88        7.17      3.17 o
   3   1   0      779.51      852.73     16.52 o
   5   1   0      110.64      128.35      7.06 o
   6   1   0       83.71       92.70     10.48 o
   1   2   0     3404.00     3262.98    119.27 o
   2   2   0     1803.17     1925.08     11.91 o
   3   2   0      424.66      496.57     10.95 o
   4   2   0        0.23       -4.10      3.99 o
   5   2   0        0.83        0.27      5.95 o
   6   2   0       21.10       98.04     42.26 o
   1   3   0      856.30      839.85     15.65 o
   2   3   0       21.31       21.34      2.83 o
   3   3   0      200.15      200.16     13.06 o
   4   3   0       42.20       40.89      4.58 o
   5   3   0        0.11       -0.83      5.74 o
   6   3   0       37.78       36.94      3.57 o
   0   4   0      157.60      146.22      3.80 o
   1   4   0     1363.25     1340.27     26.77 o
   2   4   0     1922.92     2098.42     12.80 o
   3   4   0      211.87      239.74      8.68 o
   4   4   0       11.33        5.37      4.01 o
   5   4   0        1.84        0.63      5.46 o
   6   4   0        0.21       14.56      3.41 o
   1   5   0      430.20      506.61     20.72 o
   2   5   0      543.95      623.45      7.65 o
   3   5   0      733.19      867.07     23.07 o
   4   5   0        6.15        7.84      4.00 o
   5   5   0        3.42        1.70      6.40 o
   6   5   0        7.48       19.48      3.62 o
   0   6   0     1307.06     1126.16     10.88 o
   1   6   0     3037.99     2919.25     23.23 o
   2   6   0      254.31      243.86      5.35 o
   3   6   0      537.15      628.70     20.67 o
   4   6   0      125.88      110.60      7.71 o
   5   6   0       48.22       51.56      5.69 o
   6   6   0        2.44       18.01      3.57 o
   1   7   0     1437.86     1452.78     23.99 o
   2   7   0     3380.67     3633.86     20.06 o
   3   7   0      271.73      302.95     16.64 o
   4   7   0       83.78       66.27      4.89 o
   5   7   0       84.35       75.37      8.33 o
   6   7   0       89.43       87.95      4.09 o
   0   8   0       13.44       14.53      3.62 o
   1   8   0    76579.41    71428.51    231.86 o
   2   8   0     1030.82     1211.22      9.55 o
   3   8   0       15.17       16.31      6.21 o
   4   8   0        0.06       -1.40      3.96 o
   5   8   0       22.11       29.00      7.04 o
   1   9   0     4223.16     4139.00     36.35 o
   2   9   0      143.02      134.07      7.83 o
   3   9   0      393.00      423.64      9.19 o
   4   9   0       94.54       81.26     15.85 o
   5   9   0        6.16       19.72      9.63 o
   0  10   0       31.53       33.52      6.41 o
   1  10   0        8.67        9.46      3.17 o
   2  10   0     2326.22     2858.99     23.11 o
   3  10   0       49.07       49.14      3.50 o
   4  10   0      352.35      301.34     31.53 o
   5  10   0        1.21       45.78     27.00 o
   1  11   0     1721.54     1782.70     12.47 o
   2  11   0      303.80      348.89      9.96 o
   3  11   0       50.34       49.57      3.59 o
   4  11   0       73.12       69.81      9.90 o
   5  11   0       52.96      199.23     87.26 o
   0  12   0      663.00      709.31     14.01 o
   1  12   0       93.64       93.79      4.80 o
   2  12   0     2567.99     2847.38     94.31 o
   3  12   0      228.15      245.06     14.07 o
   4  12   0        1.46        6.52      3.68 o
   5  12   0       45.99       42.26      5.82 o
   1  13   0      321.72      389.85     13.51 o
   2  13   0       55.43       58.81      8.12 o
   3  13   0        4.88        6.98      3.01 o
   4  13   0       40.01       51.62     11.86 o
   5  13   0       28.60       23.92      5.54 o
   0  14   0     1127.73     1118.09     36.71 o
   1  14   0      134.42      152.83      6.05 o
   2  14   0     1318.69     1610.33     50.76 o
   3  14   0      202.77      204.79     12.58 o
   4  14   0        6.13       43.56     25.18 o
   5  14   0       35.06       25.48      5.18 o
   1  15   0     2837.76     3117.02     97.68 o
   2  15   0       67.91       87.05      8.38 o
   3  15   0       21.65       21.40      5.10 o
   4  15   0       58.79       45.96      6.90 o
   5  15   0       21.88       18.23      5.39 o
   0  16   0       18.80       15.03      3.20 o
   1  16   0      971.83     1159.20     73.09 o
   2  16   0    11053.62    13493.88    392.32 o
   3  16   0      174.41      168.89      7.13 o
   4  16   0        7.37        4.45      5.98 o
   5  16   0        0.55        3.60      4.99 o
   1  17   0      153.18      177.37      9.26 o
   2  17   0       77.42       73.17     12.33 o
   3  17   0      872.21      842.85     14.94 o
   4  17   0       85.40       68.92      7.63 o
   5  17   0       87.23       77.45      6.28 o
   0  18   0      529.49      518.85     16.33 o
   1  18   0        2.86        4.05      5.52 o
   2  18   0      383.77      459.24     12.53 o
   3  18   0     1365.48     1545.74     32.65 o
   4  18   0       18.67       12.12      6.25 o
   5  18   0        0.97        5.43      4.80 o
   1  19   0       14.05       18.51      5.79 o
   2  19   0      653.60      834.00     12.52 o
   3  19   0        4.00        6.24      5.28 o
   4  19   0        8.35       10.57      6.04 o
   5  19   0        6.73        7.52      4.62 o
   0  20   0     1951.40     2166.36     30.90 o
   1  20   0        1.03        3.04      5.73 o
   2  20   0       23.79       23.17      5.10 o
   3  20   0      625.29      668.13     26.65 o
   4  20   0        0.42        2.40      5.98 o
   5  20   0       31.69       36.65      5.17 o
   1  21   0      194.98      254.35     10.69 o
   2  21   0       34.91       44.20      5.66 o
   3  21   0       18.50       29.66      5.88 o
   4  21   0       57.77       52.87      7.17 o
   5  21   0        5.40        3.77      4.34 o
   0  22   0      428.27      411.52     17.99 o
   1  22   0      219.20      298.64     12.35 o
   2  22   0      586.08      767.92     26.45 o
   3  22   0      240.97      251.74     10.92 o
   4  22   0        6.45        2.72      6.40 o
   5  22   0        0.46        0.03      3.90 o
   1  23   0      356.79      451.07     15.02 o
   2  23   0        2.42        2.49      5.39 o
   3  23   0        7.38        8.63      5.65 o
   4  23   0        4.68        8.26      6.23 o
   5  23   0       34.30       42.20      4.59 o
   0  24   0     1141.06     1401.73     56.63 o
   1  24   0        6.33        0.33      5.08 o
   2  24   0      158.83      186.03      8.08 o
   3  24   0      542.18      596.27     12.68 o
   4  24   0       13.48       11.61      5.74 o
   5  24   0       39.33       45.19      4.43 o
   1  25   0       86.22       95.52     13.33 o
   2  25   0      324.25      371.40     10.17 o
   3  25   0        1.73        0.40      5.26 o
   4  25   0        5.55        4.43      5.95 o
   5  25   0       10.02        9.23      3.44 o
   0  26   0       65.04       92.58     10.22 o
   1  26   0        2.07        2.60      6.29 o
   2  26   0      346.90      407.41     10.72 o
   3  26   0       96.40      107.90      9.14 o
   4  26   0       14.73       12.84      5.92 o
   1  27   0       23.95       29.67      6.06 o
   2  27   0       42.98       49.19      6.30 o
   3  27   0      422.73      447.00     21.04 o
   4  27   0       15.26       12.78      5.20 o
   0  28   0       18.37       15.50      8.89 o
   1  28   0      240.47      283.58      9.97 o
   2  28   0        1.27       -0.69      4.61 o
   3  28   0       36.90       40.50      6.30 o
   4  28   0       32.92       25.02      5.23 o
   1  29   0       51.37       59.54      5.38 o
   2  29   0       44.09       50.35      5.37 o
   3  29   0       31.87       39.86      6.18 o
   4  29   0        4.68        2.77      4.59 o
   0  30   0        3.02        2.06      8.81 o
   1  30   0      299.33      360.03     12.48 o
   2  30   0      215.31      256.13      7.60 o
   3  30   0       40.51       41.64      5.86 o
   4  30   0        0.84        2.48      4.47 o
   1  31   0      178.38      207.42      7.24 o
   2  31   0        0.61       -0.33      4.54 o
   3  31   0       24.90       28.53      5.30 o
   4  31   0       25.78       25.96      4.35 o
   0  32   0       44.82       43.94     10.13 o
   1  32   0      319.79      362.91     11.45 o
   2  32   0      103.67      114.63      7.03 o
   3  32   0        0.54        2.83      4.52 o
   4  32   0      152.12      153.36      5.93 o
   1  33   0        1.63        6.70      4.91 o
   2  33   0       96.35      106.51      5.58 o
   3  33   0       12.37        9.67      4.45 o
   4  33   0        1.80        4.02      3.28 o
   0  34   0        0.01       -2.96      9.56 o
   1  34   0       25.25       30.36      5.10 o
   2  34   0       14.91       14.82      4.26 o
   3  34   0        0.02       -1.56      3.97 o
   1  35   0        2.18        2.05      6.17 o
   2  35   0       97.05      110.82      7.23 o
   3  35   0        0.10        0.81      3.50 o
   0  36   0        7.98        3.79      9.16 o
   1  36   0       40.76       44.52      6.89 o
   2  36   0       40.57       39.30      4.11 o
   3  36   0       40.02       33.59     13.73 o
   1  37   0       77.65       77.29     10.49 o
   2  37   0        2.32        4.12      3.82 o
   3  37   0        0.05       -0.34      3.00 o
   0  38   0      215.95      282.85     13.75 o
   1  38   0       42.70       53.88      7.62 o
   2  38   0        3.68        1.33      3.41 o
   1  39   0       22.37       26.35      5.12 o
   2  39   0        2.92        4.79      5.62 o
   0  40   0      164.10      151.56     10.39 o
   1  40   0       16.70       12.92      7.15 o
   1  41   0       44.96       42.37      7.27 o
   0  42   0        1.82        2.64      5.82 o
  -5   0   1        2.13       -3.40      9.94 o
  -3   0   1      108.52      144.57      9.38 o
  -1   0   1       13.37        7.80      2.71 o
   1   0   1      217.69      228.35      5.45 o
   3   0   1      966.88     1061.53     22.14 o
   5   0   1       36.56       35.40      8.12 o
  -6   1   1      114.67      125.62      2.76 o
  -5   1   1      344.97      315.13      8.85 o
  -4   1   1        0.00        0.58      6.29 o
  -3   1   1      387.69      422.26      9.83 o
  -2   1   1     1514.23     1479.15     14.80 o
  -1   1   1      264.65      238.46      7.00 o
   0   1   1       48.36       46.94      1.40 o
   1   1   1       38.75       32.42      2.11 o
   2   1   1     6151.56     6028.18     76.61 o
   3   1   1      412.24      447.31     10.81 o
   4   1   1       31.95       28.72      3.61 o
   5   1   1      107.32       94.00      6.11 o
  -6   2   1       18.40       91.97     38.04 o
  -5   2   1      208.38      190.30      8.21 o
  -4   2   1        2.02        3.40      6.33 o
  -3   2   1        4.08        0.10      3.93 o
  -2   2   1        0.16       -0.65      1.36 o
  -1   2   1     2575.36     2504.39     11.17 o
   0   2   1       54.77       57.49      3.19 o
   1   2   1       78.18       66.44      2.76 o
   2   2   1      902.54      799.38     95.64 o
   3   2   1      536.85      634.87     32.70 o
   4   2   1       84.99       78.25      4.75 o
   5   2   1        0.45        2.97      7.05 o
  -6   3   1        1.98      133.04     64.22 o
  -5   3   1      117.48      107.89      7.26 o
  -4   3   1       35.12       50.63     11.08 o
  -3   3   1       22.19       22.54      5.04 o
  -2   3   1      130.29       87.91      4.10 o
  -1   3   1       20.70       15.88      2.40 o
   0   3   1     9146.54     9214.53    165.44 o
   1   3   1      366.88      316.14     23.35 o
   2   3   1      626.26      668.32     35.07 o
   3   3   1     1391.13     1687.05     29.15 o
   4   3   1      471.73      427.30     32.90 o
   5   3   1        8.33        7.42      3.44 o
  -6   4   1       91.75       97.06      4.37 o
  -5   4   1      272.84      246.25      7.88 o
  -4   4   1       32.80       37.74     11.55 o
  -3   4   1       83.17       94.28      6.02 o
  -2   4   1       37.10       38.93      5.17 o
  -1   4   1     1439.46     1509.59     19.30 o
   0   4   1     2337.16     2392.09     48.40 o
   1   4   1        3.78        5.45      3.80 o
   2   4   1      171.53      163.04      7.00 o
   3   4   1      607.73      612.57     20.49 o
   4   4   1       45.91       40.74      4.86 o
   5   4   1       71.32       68.48      4.46 o
  -6   5   1       61.02       78.62      4.33 o
  -5   5   1        0.03       -0.67      5.76 o
  -4   5   1       37.38       33.20      4.20 o
  -3   5   1       42.33       59.35     11.32 o
  -2   5   1      477.32      460.75     17.02 o
  -1   5   1    20481.60    20316.78    606.95 o
   0   5   1      278.68      309.94      3.33 o
   1   5   1     9587.98    10246.99    139.92 o
   2   5   1     3478.96     3817.83     20.04 o
   3   5   1      315.21      400.62     17.98 o
   4   5   1       12.44       11.11      4.32 o
   5   5   1       23.40       25.99      4.86 o
  -6   6   1       21.56       32.36      4.14 o
  -5   6   1       72.35       93.60      8.16 o
  -4   6   1      145.86      141.21     18.00 o
  -3   6   1        3.12        0.26      9.54 o
  -2   6   1        0.32        2.20      4.01 o
  -1   6   1     2305.19     2397.97     54.63 o
   0   6   1     5221.17     5319.56     56.52 o
   1   6   1      729.68      725.67     17.27 o
   2   6   1      310.28      357.13      7.00 o
   3   6   1      219.69      259.99     16.10 o
   4   6   1        6.13        9.13      4.22 o
   5   6   1        1.67        5.01      3.43 o
  -6   7   1       41.92       53.54      4.28 o
  -5   7   1      132.85      146.27      6.08 o
  -4   7   1        2.82        4.85      3.64 o
  -3   7   1       64.64       65.11     11.08 o
  -2   7   1      662.87      738.29     10.83 o
  -1   7   1     2341.79     2264.70     13.62 o
   0   7   1      381.21      362.08      9.92 o
   1   7   1    26675.84    24005.05    238.71 o
   2   7   1     3718.55     4261.38     42.45 o
   3   7   1      212.12      158.87      9.12 o
   4   7   1        4.99        6.48      4.27 o
   5   7   1       23.52       29.68      6.08 o
  -6   8   1        0.04       10.75      4.01 o
  -5   8   1        9.02       17.51     10.13 o
  -4   8   1        0.52        0.50      3.56 o
  -3   8   1      456.44      538.14     18.31 o
  -2   8   1      118.09      122.57     10.43 o
  -1   8   1    34859.25    31121.28    209.83 o
   0   8   1       47.28       40.60      2.25 o
   1   8   1    46203.73    36261.67   2035.00 o
   2   8   1     1461.10     1732.50     37.33 o
   3   8   1       75.74       55.20      4.37 o
   4   8   1      108.09       91.13      9.04 o
   5   8   1       27.23       24.23      3.35 o
  -6   9   1        0.08        7.33      3.90 o
  -5   9   1        6.87        9.09      4.43 o
  -4   9   1     1341.44     1106.14     56.42 o
  -3   9   1      323.76      361.00     11.94 o
  -2   9   1       46.69       44.61      3.02 o
  -1   9   1      211.35      195.71      5.59 o
   0   9   1      323.86      291.11      6.48 o
   1   9   1      447.61      377.08      5.56 o
   2   9   1      330.73      344.26      6.03 o
   3   9   1      432.93      364.75     36.88 o
   4   9   1      215.71      176.17     18.53 o
   5   9   1        8.64       24.72     11.89 o
  -5  10   1        0.76       32.05     21.61 o
  -4  10   1      158.77      143.60      9.44 o
  -3  10   1      217.67      254.04      8.79 o
  -2  10   1      719.64      803.53     11.22 o
  -1  10   1      166.41      140.11      2.20 o
   0  10   1      110.71      104.69      3.07 o
   1  10   1     1794.41     1644.98     13.84 o
   2  10   1     1050.93     1289.65     21.69 o
   3  10   1       70.43       55.60      4.50 o
   4  10   1        8.83       10.85      3.98 o
   5  10   1       62.49      126.75     47.17 o
  -5  11   1        0.73      133.85     74.49 o
  -4  11   1        4.02        9.08      4.80 o
  -3  11   1       20.90       24.57      3.31 o
  -2  11   1       31.86       38.63      6.70 o
  -1  11   1       10.14        4.26      2.65 o
   0  11   1        0.05        0.94      2.35 o
   1  11   1     9377.56     9657.95     94.75 o
   2  11   1       56.12       84.70      9.73 o
   3  11   1       14.07       21.26      3.42 o
   4  11   1       38.46       43.98      4.69 o
   5  11   1       61.08       43.83      5.74 o
  -5  12   1        2.51        3.59      4.57 o
  -4  12   1      674.28      518.20     17.99 o
  -3  12   1       48.70       58.11      3.57 o
  -2  12   1        0.40        0.54      6.50 o
  -1  12   1      110.71      101.15      4.46 o
   0  12   1      281.23      287.90     14.23 o
   1  12   1     6075.30     6149.24     40.63 o
   2  12   1      485.71      625.59     17.40 o
   3  12   1       68.20       68.37      6.58 o
   4  12   1      309.30      246.61      5.80 o
   5  12   1       14.50       13.91      5.36 o
  -5  13   1        0.03       -0.98      4.69 o
  -4  13   1      393.98      362.20      6.47 o
  -3  13   1       77.33       77.98      4.23 o
  -2  13   1     4264.14     4937.65     32.86 o
  -1  13   1      477.01      538.48      9.88 o
   0  13   1      148.09      144.91      3.76 o
   1  13   1     3404.74     3730.13     33.95 o
   2  13   1       43.24       45.14      9.56 o
   3  13   1       38.21       35.44      3.26 o
   4  13   1        3.72        8.12      6.27 o
   5  13   1        0.28       -0.70      5.10 o
  -5  14   1        0.30       -1.73      4.55 o
  -4  14   1       61.30       84.94     22.42 o
  -3  14   1      375.28      429.47     14.75 o
  -2  14   1      603.18      651.78     49.99 o
  -1  14   1      106.35       93.23      4.79 o
   0  14   1       63.89       68.35      3.82 o
   1  14   1      747.27      812.35     18.19 o
   2  14   1      465.63      557.82     17.62 o
   3  14   1      573.87      639.34     11.17 o
   4  14   1       60.28       75.45     21.15 o
   5  14   1       38.36       31.07      5.76 o
  -5  15   1        0.62        1.99      4.28 o
  -4  15   1       52.95      194.79     83.39 o
  -3  15   1       16.08       14.87      5.18 o
  -2  15   1     1516.94     1641.65     43.33 o
  -1  15   1     1149.61     1237.44     17.76 o
   0  15   1     2599.11     2655.42     56.70 o
   1  15   1     3693.85     4334.73     39.43 o
   2  15   1     2846.67     3309.59     39.61 o
   3  15   1      118.71      120.02      7.25 o
   4  15   1      151.95      138.39      8.60 o
   5  15   1        7.15        2.67      5.18 o
  -5  16   1        0.28        0.82      4.62 o
  -4  16   1       98.05       92.03      8.07 o
  -3  16   1       59.21       73.45      6.24 o
  -2  16   1     2430.78     2793.50     36.58 o
  -1  16   1      918.34     1004.12     39.38 o
   0  16   1      184.19      183.14      9.66 o
   1  16   1     1480.54     1639.90     26.15 o
   2  16   1     4643.98     5670.08     52.60 o
   3  16   1       74.07       69.23      5.59 o
   4  16   1        3.37        0.73      5.76 o
   5  16   1       35.31       29.44      5.67 o
  -5  17   1        6.77        8.93      4.51 o
  -4  17   1      142.37      135.17      8.90 o
  -3  17   1     1283.92     1378.96     33.71 o
  -2  17   1      393.45      435.00     16.62 o
  -1  17   1       79.79      115.54      5.39 o
   0  17   1     1429.07     1433.85     14.35 o
   1  17   1      183.41      209.09     12.35 o
   2  17   1       62.34       74.92      9.08 o
   3  17   1      121.82      136.63      6.98 o
   4  17   1       34.90       26.76      6.77 o
   5  17   1        4.70        2.19      5.02 o
  -5  18   1       49.02       34.89      5.07 o
  -4  18   1       19.82       12.67      6.60 o
  -3  18   1      112.60      115.57      5.64 o
  -2  18   1       12.63        6.83      8.92 o
  -1  18   1       38.80       45.20      4.77 o
   0  18   1       85.93       93.43     10.45 o
   1  18   1      350.11      454.77     16.62 o
   2  18   1      261.76      327.57      8.33 o
   3  18   1       26.82       31.96      5.22 o
   4  18   1      229.86      175.52      9.48 o
   5  18   1        1.99        1.20      5.09 o
  -5  19   1        7.32        5.34      4.28 o
  -4  19   1      107.28       88.82      8.35 o
  -3  19   1       77.58       91.52      5.44 o
  -2  19   1      285.12      286.46     12.44 o
  -1  19   1        9.36        7.01      4.26 o
   0  19   1        9.16       19.72      9.17 o
   1  19   1      107.73      175.54     13.21 o
   2  19   1     2530.37     3263.29     32.96 o
   3  19   1        4.61        4.95      4.79 o
   4  19   1        0.56        3.32      6.11 o
   5  19   1        2.86        1.87      4.82 o
  -5  20   1        3.88        2.11      4.25 o
  -4  20   1       76.72       71.95      7.97 o
  -3  20   1      338.23      360.13     10.53 o
  -2  20   1        6.17        6.04      4.76 o
  -1  20   1      287.13      337.93     15.84 o
   0  20   1      505.52      627.02     18.32 o
   1  20   1       93.91      113.59      7.38 o
   2  20   1      306.17      419.14      9.42 o
   3  20   1      489.49      532.32     11.40 o
   4  20   1       55.61       47.73      7.10 o
   5  20   1       26.01       27.69      4.98 o
  -5  21   1       13.11       12.14      4.16 o
  -4  21   1        0.02       -0.93      6.44 o
  -3  21   1       98.28       99.45      5.63 o
  -2  21   1       35.01       47.58      5.60 o
   0  21   1     2281.10     2641.47     35.05 o
   1  21   1       86.96       98.47      7.35 o
   2  21   1       28.40       31.56      5.24 o
   3  21   1       99.43      108.32      7.06 o
   4  21   1        8.12        6.27      6.30 o
   5  21   1       10.69        7.81      4.28 o
  -5  22   1        5.05        4.59      4.01 o
  -4  22   1        0.24        3.47      6.25 o
  -3  22   1       47.99       57.44      5.23 o
  -2  22   1      126.30      171.34      6.08 o
  -1  22   1       92.36      101.29      9.38 o
   0  22   1     1340.91     1725.77     29.87 o
   1  22   1       32.90       38.75      7.63 o
   2  22   1       57.08       76.30      5.95 o
   3  22   1      128.33      137.44      7.82 o
   4  22   1       28.71       25.84      6.81 o
   5  22   1        7.06       10.01      4.45 o
  -5  23   1        1.43        2.65      3.77 o
  -4  23   1        4.56        2.07      6.02 o
  -3  23   1      546.52      629.76     10.36 o
  -2  23   1       34.53       51.25      4.80 o
  -1  23   1      138.60      149.45     10.73 o
   0  23   1     1988.86     2380.74     97.40 o
   1  23   1        1.01       -0.88      3.97 o
   2  23   1       48.12       67.70      6.01 o
   3  23   1     1428.25     1390.87     24.21 o
   4  23   1       59.09       45.75      6.59 o
   5  23   1       22.10       22.06      4.23 o
  -5  24   1       33.34       32.19      4.06 o
  -4  24   1        0.76        1.25      6.38 o
  -3  24   1      309.98      330.68     13.61 o
  -2  24   1       34.68       40.46      4.82 o
  -1  24   1      182.33      192.74     11.50 o
   0  24   1       59.10       66.17      6.30 o
   1  24   1        0.03       -1.14      3.76 o
   2  24   1      266.85      272.39     22.60 o
   3  24   1      593.56      646.19     12.63 o
   4  24   1        0.00        1.10      5.72 o
   5  24   1        6.72        9.72      3.55 o
  -5  25   1       29.38       20.46      3.62 o
  -4  25   1       18.10       15.93      5.83 o
  -3  25   1       12.36       15.16      4.94 o
  -2  25   1      286.30      321.41      7.96 o
  -1  25   1        0.00       -4.65      7.80 o
   0  25   1       87.71      112.18      7.02 o
   1  25   1       68.10       79.77      4.82 o
   2  25   1        6.52        6.80      5.11 o
   3  25   1      124.40      123.96      7.25 o
   4  25   1      171.41      141.27      7.92 o
   5  25   1       14.64       11.12      3.28 o
  -4  26   1       59.92       54.39      6.72 o
  -3  26   1        1.90        6.76      4.72 o
  -2  26   1      374.50      474.82      9.43 o
  -1  26   1        5.46       12.92      8.46 o
   0  26   1       49.01       52.63      6.49 o
   1  26   1       43.55       49.51      4.93 o
   2  26   1       30.61       38.49      5.84 o
   3  26   1       71.05       62.81      6.63 o
   4  26   1       38.73       42.91      6.20 o
  -4  27   1        3.08        4.59      5.68 o
  -3  27   1        8.21        6.17      4.58 o
  -2  27   1      169.68      185.52      6.92 o
  -1  27   1       11.03        5.68      8.81 o
   0  27   1        7.55       14.10      6.18 o
   1  27   1      108.28      129.87      5.82 o
   2  27   1        3.83        3.92      5.10 o
   3  27   1      263.44      272.88     15.37 o
   4  27   1        0.61        0.89      5.13 o
  -4  28   1      131.34      119.09      7.32 o
  -3  28   1       19.48       29.10      5.99 o
  -2  28   1      718.85      838.84     14.88 o
  -1  28   1      240.01      277.82      9.76 o
   0  28   1      244.36      255.60      9.63 o
   1  28   1       42.03       52.96      7.55 o
   2  28   1        0.88        1.03      5.32 o
   3  28   1       46.33       47.76      5.89 o
   4  28   1      147.29      143.66      7.16 o
  -4  29   1       12.94       12.86      5.20 o
  -3  29   1        0.50       -1.54      5.39 o
  -2  29   1      321.89      399.51      9.05 o
  -1  29   1      232.64      278.96     16.20 o
   0  29   1      220.21      240.46      9.66 o
   1  29   1       73.97       76.95      5.30 o
   2  29   1        0.11        3.60      5.17 o
   3  29   1        7.55       13.45      5.06 o
   4  29   1       35.14       37.09      5.28 o
  -4  30   1       18.27       14.79      4.70 o
  -3  30   1        2.24        4.18      5.20 o
  -2  30   1       47.90       55.11      5.57 o
  -1  30   1      559.49      677.55     27.36 o
   0  30   1       23.70       28.15      6.94 o
   1  30   1       51.15       59.78      7.28 o
   2  30   1       17.07       20.45      4.65 o
   3  30   1        6.23       10.18      4.94 o
   4  30   1       16.18       13.87      4.55 o
  -4  31   1       71.56       62.39      5.20 o
  -3  31   1        3.79        4.92      5.24 o
  -2  31   1       19.58       20.24      4.80 o
  -1  31   1        8.41        9.94      6.51 o
   0  31   1       28.27       23.62      6.91 o
   1  31   1      105.32      129.30      8.40 o
   2  31   1       93.32       98.65      5.72 o
   3  31   1       16.60       16.02      4.87 o
   4  31   1       19.71        8.67      3.88 o
  -4  32   1        2.59        2.70      3.54 o
  -3  32   1       42.17       41.87      5.88 o
  -2  32   1        0.25        2.66      4.39 o
  -1  32   1       47.09       49.05      9.48 o
   0  32   1        7.61        6.30      6.65 o
   1  32   1       60.26       70.65      7.85 o
   2  32   1       15.92       21.26      4.62 o
   3  32   1        3.25        2.45      4.18 o
   4  32   1        0.00        1.73      3.34 o
  -4  33   1        0.69        2.70      3.12 o
  -3  33   1        4.68       10.66      4.75 o
  -2  33   1        3.74       -2.77      4.51 o
  -1  33   1       88.40       86.08      7.24 o
   0  33   1        8.26        8.38      7.08 o
   1  33   1       23.11       34.85     10.64 o
   2  33   1       38.51       42.25      4.99 o
   3  33   1       15.51       15.01      4.25 o
  -3  34   1        2.79        2.02      4.25 o
  -2  34   1        0.16       -1.45      4.10 o
  -1  34   1       99.81      105.49     11.05 o
   0  34   1       11.69       17.31      6.90 o
   1  34   1       37.63       53.80      7.53 o
   2  34   1       72.72       81.49     10.23 o
   3  34   1        0.13       -1.07      3.60 o
  -3  35   1        0.03       -3.07      3.68 o
  -2  35   1       21.86       36.50      4.46 o
  -1  35   1      153.07      153.77      7.72 o
   0  35   1        7.44        7.81      6.51 o
   1  35   1       24.36       32.48      7.03 o
   2  35   1       16.95       17.04      4.12 o
   3  35   1        1.67        5.21      3.31 o
  -3  36   1       13.60       11.42      4.24 o
  -2  36   1      125.42      122.58      6.39 o
  -1  36   1      413.93      456.70     26.03 o
   0  36   1        5.06        1.94      6.36 o
   1  36   1        0.00        0.32      6.28 o
   2  36   1        1.57        3.00      3.65 o
   3  36   1       11.83       10.05      2.97 o
  -3  37   1        0.18       -1.05      3.48 o
  -2  37   1       35.84       35.16      5.44 o
  -1  37   1       25.72       35.30      5.27 o
   0  37   1        1.02        1.13      5.99 o
   1  37   1        0.57        1.68      6.23 o
   2  37   1       10.74        9.19      7.47 o
   3  37   1        0.78        0.65      2.48 o
  -3  38   1        0.15        0.82      2.75 o
  -2  38   1       29.68       28.10      4.29 o
  -1  38   1       25.44       15.86      9.09 o
   0  38   1       22.34       28.60      7.67 o
   1  38   1        0.29        0.74      5.65 o
   2  38   1       44.35       40.27      7.42 o
  -2  39   1        7.82        8.22      4.01 o
  -1  39   1        6.07        4.79      7.92 o
   0  39   1       13.16       17.49      5.76 o
   1  39   1        4.33        4.61      4.10 o
   2  39   1       37.14       23.74      6.15 o
  -1  40   1       73.26       63.19      8.53 o
   0  40   1       41.31       36.42      5.76 o
   1  40   1       62.72       86.87      7.58 o
   2  40   1        0.36        2.79      5.08 o
  -1  41   1        0.74        2.35      6.92 o
   0  41   1        0.44        1.80      6.99 o
   1  41   1       52.60       51.16      6.18 o
  -1  42   1        0.75       -1.06      5.94 o
   0  42   1        0.42       -0.34      6.19 o
   0  43   1        4.86        3.19      5.24 o
  -6   0   2       29.51       50.48      3.58 o
  -4   0   2        4.05       -0.40      8.63 o
  -2   0   2     1101.39      871.63     49.01 o
   0   0   2     8473.25     7452.61     88.96 o
   2   0   2      199.77      216.39      6.85 o
   4   0   2        6.47        8.28      5.19 o
  -6   1   2       43.09       77.35     15.05 o
  -5   1   2       43.21       35.57      7.27 o
  -4   1   2       12.67        8.84      7.66 o
  -3   1   2        3.36        3.09      4.41 o
  -2   1   2       71.93       82.83      4.08 o
  -1   1   2      607.22      588.58     12.49 o
   0   1   2       24.63       21.57      2.80 o
   1   1   2      187.16      185.46      8.39 o
   2   1   2     1137.73     1056.34     26.23 o
   3   1   2     1447.83     1712.16     28.64 o
   4   1   2       11.53        9.12      3.79 o
   5   1   2       29.43       26.66      3.53 o
  -6   2   2        0.29       75.19     38.48 o
  -5   2   2        7.62       11.33      6.62 o
  -4   2   2        2.72       10.23      6.85 o
  -3   2   2      297.07      311.29      8.50 o
  -2   2   2      881.39      763.52     42.75 o
  -1   2   2        0.20        1.57      4.02 o
   0   2   2     5048.76     4878.83     55.57 o
   1   2   2     1312.15     1182.92     13.55 o
   2   2   2     2010.41     1878.08     34.45 o
   3   2   2      488.26      591.86     16.80 o
   4   2   2        2.20        1.97      3.32 o
   5   2   2       63.37       67.42      3.78 o
  -6   3   2       34.57      160.29     67.38 o
  -5   3   2      302.88      306.45     19.68 o
  -4   3   2        0.02        2.34      6.43 o
  -3   3   2       26.30       34.10      4.52 o
  -2   3   2       85.11       72.20      4.66 o
  -1   3   2      142.84      167.62      4.56 o
   0   3   2    41090.45    34710.81    410.09 o
   1   3   2      389.13      351.42      5.15 o
   2   3   2      116.51      128.23      8.47 o
   4   3   2       17.44       17.95      3.38 o
   5   3   2        0.02        2.95      3.67 o
  -6   4   2      275.94      284.33      5.76 o
  -5   4   2      870.73      816.03     32.44 o
  -4   4   2        1.14        0.16      6.41 o
  -3   4   2      858.79      886.57     17.14 o
  -2   4   2      192.97      178.17     11.26 o
  -1   4   2     3433.73     3564.23     17.72 o
   0   4   2    10339.90     9179.24    165.87 o
   1   4   2     1679.51     1698.55     42.41 o
   2   4   2     1883.90     1463.19    125.97 o
   3   4   2      239.42      198.74      7.42 o
   4   4   2       36.16       32.39      3.51 o
   5   4   2        1.71        3.52      3.39 o
  -6   5   2       82.48      111.45      4.66 o
  -5   5   2      437.60      425.23      8.94 o
  -4   5   2        0.16       -0.40      6.31 o
  -3   5   2       94.08       78.41     10.66 o
  -2   5   2        0.10       -2.71      3.63 o
  -1   5   2    22446.25    22146.55    507.58 o
   0   5   2       63.96       52.08      2.13 o
   1   5   2      485.16      568.97     11.61 o
   2   5   2     3116.71     1688.40    718.53 o
   3   5   2      423.49      271.39    136.68 o
   4   5   2      116.82      114.67      7.23 o
   5   5   2       57.11       61.97      6.24 o
  -6   6   2       12.35       21.75      3.96 o
  -5   6   2       24.60       36.00      5.84 o
  -4   6   2      112.61      110.50     12.26 o
  -3   6   2       13.24       10.24      9.61 o
  -2   6   2      474.85      527.72      8.58 o
  -1   6   2     3516.54     3432.82     58.65 o
   0   6   2     1014.60      942.40      9.79 o
   1   6   2      609.08      683.04      7.98 o
   2   6   2      496.80      587.13     12.88 o
   3   6   2      714.80      458.97    217.95 o
   4   6   2      655.45      664.32     41.20 o
   5   6   2        1.51        0.92      3.04 o
  -6   7   2       22.03       23.82      4.02 o
  -5   7   2       14.85       24.73     10.66 o
  -4   7   2        2.84        4.15      3.40 o
  -3   7   2       19.10       16.26      9.92 o
  -2   7   2       61.44       67.40      5.71 o
  -1   7   2     1291.28     1231.28     21.88 o
   0   7   2        0.56        1.06      1.88 o
   1   7   2       20.52       31.28      8.15 o
   2   7   2      269.17      267.73     10.15 o
   3   7   2       17.40       20.03      8.29 o
   4   7   2      473.98      447.20     18.59 o
   5   7   2        0.25        0.78      2.98 o
  -6   8   2        2.83       10.60      3.83 o
  -5   8   2        3.62        5.15      5.66 o
  -4   8   2        1.56        3.39      3.45 o
  -3   8   2        4.91        4.68      5.83 o
  -2   8   2        9.09       10.99      3.13 o
  -1   8   2      170.83      224.44      6.01 o
   0   8   2       40.52       41.13      2.03 o
   1   8   2      739.42      744.01      7.48 o
   2   8   2       11.91       14.66      6.44 o
   3   8   2       44.52       27.05     10.87 o
   4   8   2        0.19        0.01      4.13 o
   5   8   2       20.94       13.90      5.35 o
  -6   9   2        5.39       11.00      3.81 o
  -5   9   2       27.98       31.49     10.26 o
  -4   9   2       64.51       65.05      4.58 o
  -3   9   2      223.11      226.84     74.96 o
  -2   9   2      133.15      122.71     10.80 o
  -1   9   2     1963.54     1762.28     25.45 o
   0   9   2     1871.82     1922.68     11.56 o
   1   9   2      534.61      530.30      8.72 o
   2   9   2      769.56      795.44     16.98 o
   3   9   2      401.85      268.78    112.29 o
   4   9   2       85.03       82.32      5.27 o
   5   9   2       13.71       15.58      5.25 o
  -6  10   2       28.99       39.14      3.84 o
  -5  10   2        4.20       45.95      4.98 o
  -4  10   2        0.23        8.13      5.06 o
  -3  10   2      286.42      328.76     25.83 o
  -2  10   2       19.60       29.55      4.81 o
  -1  10   2        5.33        5.30      1.79 o
   0  10   2      872.08      871.90     15.82 o
   1  10   2     6302.18     5921.48    469.79 o
   2  10   2      683.87      678.33     16.54 o
   3  10   2        6.34        4.80      3.77 o
   4  10   2       29.44       25.73      3.86 o
   5  10   2       36.80       28.74      5.71 o
  -5  11   2        3.53      152.99      5.65 o
  -4  11   2      701.88      661.85     21.40 o
  -3  11   2       98.64       92.44     19.05 o
  -2  11   2      622.66      673.51     17.72 o
  -1  11   2      116.96       80.56      3.04 o
   0  11   2       49.62       63.29      2.73 o
   1  11   2    16541.28    17787.99     70.67 o
   2  11   2     1766.41     1814.62     26.08 o
   3  11   2      510.48      375.55    105.26 o
   4  11   2       66.89       55.45      7.17 o
   5  11   2       21.96       21.98      5.70 o
  -4  12   2      711.80      587.78      8.10 o
  -3  12   2       59.45       70.60      3.76 o
  -2  12   2     2969.28     3165.73     35.04 o
  -1  12   2        4.73        7.79      2.18 o
   0  12   2       56.24       54.60      2.48 o
   1  12   2      272.53      253.24      6.79 o
   2  12   2     1412.54     1425.30     24.42 o
   3  12   2      233.93      195.64     47.41 o
   4  12   2       27.71       14.52      6.47 o
   5  12   2        0.01        2.45      5.31 o
  -5  13   2        0.44       -0.81      4.30 o
  -4  13   2     1060.68      861.41     39.63 o
  -3  13   2       62.27       70.89      3.70 o
  -2  13   2     1426.53     1740.30     27.21 o
  -1  13   2       71.80       70.79      2.66 o
   0  13   2       15.06       18.15      2.14 o
   1  13   2     7242.25     7040.56     44.40 o
   2  13   2      926.27     1102.97     22.67 o
   3  13   2       41.33       38.94      7.74 o
   4  13   2        0.28        4.70      5.97 o
   5  13   2        7.38        5.16      5.16 o
  -5  14   2       15.45        5.21      4.10 o
  -4  14   2       71.60      119.08     44.99 o
  -3  14   2      148.92      154.19      5.05 o
  -2  14   2      110.51      116.76     10.67 o
  -1  14   2      997.08     1034.38     11.36 o
   0  14   2      129.27      109.01      7.87 o
   1  14   2      553.26      654.35     16.01 o
   2  14   2      350.81      362.49     14.93 o
   3  14   2       99.52       80.98     12.16 o
   4  14   2      100.12       88.75      7.97 o
   5  14   2       28.61       25.82      5.76 o
  -5  15   2        0.10        2.17      4.17 o
  -4  15   2       51.57       48.53      6.98 o
  -3  15   2       12.59       17.80      5.71 o
  -2  15   2     1094.09     1218.76     23.71 o
  -1  15   2       29.92       24.11      4.49 o
   0  15   2     1057.56      444.89    443.15 o
   1  15   2      203.95      246.36     11.85 o
   2  15   2     2830.95     3141.31     38.92 o
   3  15   2       15.27       14.34      4.48 o
   4  15   2        2.09        0.54      5.98 o
   5  15   2      160.88      161.49      7.69 o
  -5  16   2       12.68       14.73      4.15 o
  -4  16   2        3.02        2.48      5.90 o
  -3  16   2       44.00       45.29      5.85 o
  -2  16   2      968.97     1029.21     22.70 o
  -1  16   2       12.66       14.43      4.49 o
   0  16   2      369.17      363.84     12.38 o
   1  16   2       10.78        5.28      7.69 o
   2  16   2      164.63      201.17     13.20 o
   3  16   2       21.32       20.71      4.66 o
   4  16   2        8.88        3.18      6.30 o
   5  16   2        9.05        7.98      5.13 o
  -5  17   2        0.03        1.20      3.79 o
  -4  17   2       66.99       66.66      7.74 o
  -3  17   2        1.50        1.18      4.97 o
  -2  17   2      164.80      159.29     12.17 o
  -1  17   2      497.53      515.55     30.59 o
   0  17   2      270.03      268.73     12.04 o
   1  17   2        0.08        3.14      8.07 o
   2  17   2      176.12      195.14      6.83 o
   3  17   2       41.81       31.92      5.03 o
   4  17   2       98.98       97.85      8.11 o
   5  17   2        2.92       -0.99      5.05 o
  -5  18   2        4.12        0.29      3.91 o
  -4  18   2       33.60       38.99      7.38 o
  -3  18   2       42.80       46.92      6.19 o
  -2  18   2        2.37        0.18      8.17 o
  -1  18   2      249.80      237.93     14.04 o
   0  18   2      184.64      171.21     10.76 o
   1  18   2      336.94      385.93     15.06 o
   2  18   2      373.28      439.56     14.05 o
   3  18   2       87.87       80.49      5.93 o
   4  18   2      241.83      190.68      9.56 o
   5  18   2        6.11        3.54      4.84 o
  -5  19   2       32.32       29.99      4.58 o
  -4  19   2       19.19       28.03      7.07 o
  -3  19   2       11.52       10.42      5.44 o
  -2  19   2      299.75      437.26     16.93 o
  -1  19   2       18.62       25.84      5.02 o
   0  19   2      934.65     1008.54     21.24 o
   1  19   2      265.61      292.12     14.45 o
   2  19   2      299.28      384.49      8.81 o
   3  19   2       65.76       55.56      5.67 o
   4  19   2        0.40        1.45      6.00 o
   5  19   2        9.74       14.74      4.98 o
  -5  20   2       68.31       56.45      4.96 o
  -4  20   2        0.35        2.38      6.51 o
  -3  20   2      592.51      672.50     18.60 o
  -2  20   2      129.02      169.91      9.29 o
  -1  20   2       82.56       98.76      7.37 o
   0  20   2      275.21      298.01     14.48 o
   1  20   2      181.53      166.69     12.84 o
   2  20   2      255.01      318.75     11.29 o
   3  20   2      113.86      120.94     11.87 o
   4  20   2       14.60        8.59      6.18 o
   5  20   2        0.04        1.65      4.20 o
  -5  21   2       22.24       24.32      4.14 o
  -4  21   2        2.33        7.15      6.74 o
  -3  21   2     3012.98     3546.25     37.14 o
  -2  21   2      361.13      466.92     10.10 o
   0  21   2     2551.07     2913.00     36.79 o
   1  21   2       53.10       67.67      7.89 o
   2  21   2        2.10        3.00      4.48 o
   3  21   2       82.43       72.61      6.29 o
   4  21   2       72.98       63.32      7.30 o
   5  21   2        1.07        5.83      4.09 o
  -5  22   2        9.98       10.51      3.78 o
  -4  22   2        8.88        3.67      6.36 o
  -3  22   2       68.02       77.36      5.69 o
  -2  22   2      106.46      128.12      6.72 o
  -1  22   2        2.87        4.46      7.09 o
   0  22   2       12.44        2.85      8.91 o
   1  22   2        6.25       12.09      5.04 o
   2  22   2      380.60      422.33     24.25 o
   3  22   2      194.19      177.39      7.58 o
   4  22   2       11.18        9.78      5.61 o
   5  22   2        4.77        2.26      3.90 o
  -5  23   2       16.35        9.72      3.47 o
  -4  23   2       10.61       10.46      6.28 o
  -3  23   2      374.62      430.56     15.00 o
  -2  23   2       17.70       19.75      5.35 o
  -1  23   2       43.86       40.59      8.33 o
   0  23   2       11.69       19.05      6.11 o
   1  23   2        0.00        1.48      5.12 o
   2  23   2        5.78        5.35      4.48 o
   3  23   2      928.89      813.94     31.81 o
   4  23   2       10.61       10.65      6.07 o
   5  23   2       22.34       22.38      3.96 o
  -5  24   2       21.77       25.76      9.52 o
  -4  24   2       14.75        7.04      6.63 o
  -3  24   2      141.30      155.69      6.41 o
  -2  24   2      401.64      478.36     11.23 o
  -1  24   2       14.57       24.62      8.29 o
   0  24   2      190.36      194.44     13.38 o
   1  24   2        1.53        0.45      3.66 o
   2  24   2       27.75       22.99      4.93 o
   3  24   2        2.69        6.57      4.97 o
   4  24   2       43.14       40.07      6.11 o
   5  24   2        3.46        1.61      3.19 o
  -4  25   2       12.05       11.46      6.02 o
  -3  25   2      148.20      177.10      6.78 o
  -2  25   2       35.15       42.95      6.20 o
  -1  25   2       34.51       35.01      8.57 o
   0  25   2      200.68      215.75      8.42 o
   1  25   2       85.21       96.32      4.94 o
   2  25   2       20.11       16.94      4.96 o
   3  25   2       30.77       27.70      5.47 o
   4  25   2        4.60        0.08      5.33 o
  -4  26   2        3.98        4.83      5.82 o
  -3  26   2        0.54       -0.75      4.71 o
  -2  26   2        0.94        1.04      5.46 o
  -1  26   2        3.87        5.55      8.99 o
   0  26   2       31.16       30.74      5.93 o
   1  26   2        0.84       -4.58      5.79 o
   2  26   2       29.11       31.11      5.45 o
   3  26   2       88.01       71.34      7.69 o
   4  26   2       43.98       41.38      5.89 o
  -4  27   2        1.01       -1.56      5.58 o
  -3  27   2      228.42      285.00     18.43 o
  -2  27   2        0.18       -1.64      4.79 o
  -1  27   2      158.88      166.14     12.54 o
   0  27   2       23.53       21.55      6.34 o
   1  27   2       37.86       46.22      8.52 o
   2  27   2       13.63       10.52      4.94 o
   3  27   2       88.36       79.95      7.14 o
   4  27   2        2.70        2.78      4.75 o
  -4  28   2       41.64       35.94      6.16 o
  -3  28   2        0.24        1.82      4.59 o
  -2  28   2      658.34      733.70     15.32 o
  -1  28   2       75.08       65.76     10.90 o
   0  28   2      102.01      105.63      7.55 o
   1  28   2        0.26        2.48      6.33 o
   2  28   2       17.44        7.08      4.89 o
   3  28   2        9.79        8.82      4.79 o
   4  28   2       50.26       48.51      5.42 o
  -4  29   2        5.93        6.25      4.97 o
  -3  29   2       34.99       43.30      4.97 o
  -2  29   2      836.37      989.48     16.38 o
  -1  29   2      240.47      244.29     14.64 o
   0  29   2       53.23       66.80      7.06 o
   1  29   2        9.84       17.94      6.59 o
   2  29   2        0.03        3.37      4.86 o
   3  29   2       54.25       48.89      5.42 o
   4  29   2        3.09        3.42      4.38 o
  -4  30   2        4.11        1.10      4.34 o
  -3  30   2       18.07       12.35      4.38 o
  -2  30   2       10.39       10.07      4.87 o
  -1  30   2       22.51       27.34     10.33 o
   0  30   2        1.01        2.02      6.09 o
   1  30   2      466.26      531.30     13.42 o
   2  30   2       34.34       35.07      6.34 o
   3  30   2       20.40       19.39      4.53 o
   4  30   2      112.41       97.41      5.57 o
  -4  31   2       25.81       20.67      4.60 o
  -3  31   2       21.14       25.06      5.24 o
  -2  31   2       98.03      123.43      7.26 o
  -1  31   2       46.84       53.27     11.34 o
   0  31   2       22.15       29.19      6.99 o
   1  31   2       13.48       11.16      6.64 o
   2  31   2       22.40       27.36      4.96 o
   3  31   2       10.20        6.32      4.23 o
   4  31   2      316.00      304.99      7.44 o
  -4  32   2      138.51      119.15      5.45 o
  -3  32   2        3.18        5.12      4.91 o
  -2  32   2       38.62       44.32      5.29 o
  -1  32   2       97.52       91.85     12.16 o
   0  32   2       99.49       98.23      8.04 o
   1  32   2       24.77       28.40      7.05 o
   2  32   2       29.84       32.59      7.85 o
   3  32   2       11.07        8.97      4.57 o
   4  32   2        0.00        2.04      3.16 o
  -4  33   2        8.21       10.53      3.44 o
  -3  33   2        2.11        0.04      5.92 o
  -2  33   2       14.53       18.91      5.72 o
  -1  33   2       99.54      110.27     12.30 o
   0  33   2        4.51        2.62      6.37 o
   1  33   2        6.63        1.61      6.71 o
   2  33   2        9.18        9.72      4.32 o
   3  33   2        0.75        2.88      3.51 o
  -3  34   2        0.42        0.53      5.85 o
  -2  34   2        7.48        9.90      5.64 o
  -1  34   2       12.59       11.40      6.20 o
   0  34   2       10.64       11.42      6.83 o
   1  34   2        2.89        3.86      6.54 o
   2  34   2      116.51      123.40     17.10 o
   3  34   2       15.38       14.24      3.41 o
  -3  35   2        0.22       -0.51      5.26 o
  -2  35   2        5.13        9.38      5.46 o
  -1  35   2        9.06       14.32      5.97 o
   0  35   2        6.18       11.18      6.63 o
   1  35   2        1.58        4.57      6.22 o
   2  35   2       10.46       11.62      8.63 o
   3  35   2        5.33        1.95      3.02 o
  -3  36   2        4.00        5.49      4.56 o
  -2  36   2        0.09        4.06      4.72 o
  -1  36   2      118.13      156.91      7.83 o
   0  36   2       27.48       37.48      9.31 o
   1  36   2       37.94       32.84      6.75 o
   2  36   2       54.58       55.37      8.75 o
   3  36   2        5.60        3.48      2.47 o
  -3  37   2        6.18        6.25      3.69 o
  -2  37   2       53.84       42.97      6.57 o
  -1  37   2      356.93      418.26     16.72 o
   0  37   2       15.84       18.65      6.26 o
   1  37   2       31.24       36.46     10.08 o
   2  37   2        1.85        3.92      6.55 o
   3  37   2        2.24        2.01      5.19 o
  -3  38   2        2.09        2.79      2.96 o
  -2  38   2       41.76       29.66      4.47 o
  -1  38   2       55.89       64.32      7.34 o
   0  38   2       59.47       71.25      6.79 o
   1  38   2       62.42       72.40      9.72 o
   2  38   2       60.48       48.92      7.18 o
  -2  39   2        4.52        2.05      3.46 o
  -1  39   2       28.57       27.68      8.79 o
   0  39   2        2.72        6.90      8.73 o
   1  39   2        1.06        3.99      7.75 o
   2  39   2        1.92       -2.25      6.24 o
  -2  40   2        7.97        5.37      3.58 o
  -1  40   2        4.72        7.04      7.45 o
   0  40   2       33.59       45.29      8.95 o
   1  40   2        1.65       -0.94      4.39 o
   2  40   2        0.35        0.19      5.06 o
  -1  41   2       17.83       14.13      7.27 o
   0  41   2       88.55       86.13      8.64 o
   1  41   2        3.64        3.54      5.47 o
  -1  42   2       28.58       16.16      5.99 o
   0  42   2        6.79        3.94      6.20 o
   1  42   2       37.76       24.18      5.02 o
  -1  43   2        5.59        3.74      4.91 o
   0  43   2        4.98        3.10      5.26 o
  -5   0   3       32.70       28.66      9.55 o
  -3   0   3       35.02       38.67      8.02 o
  -1   0   3      295.27      274.31      8.63 o
   1   0   3      290.85      209.68      7.05 o
   3   0   3      587.31      547.80     11.58 o
   5   0   3       10.10        7.34      3.62 o
  -6   1   3        0.67       68.47     27.97 o
  -5   1   3       19.90       13.36      6.64 o
  -4   1   3        1.81        4.10      5.55 o
  -3   1   3      590.00      702.01     25.56 o
  -2   1   3     3187.71     3259.50    123.09 o
  -1   1   3       13.71        7.40      3.84 o
   0   1   3     1127.91     1047.68      7.88 o
   1   1   3     1816.22     1774.91     17.65 o
   2   1   3      584.87      538.96      7.66 o
   3   1   3      313.28      288.51      6.24 o
   4   1   3        9.95        8.85      3.55 o
   5   1   3        4.91        7.21      3.00 o
  -6   2   3      250.09      315.41     49.24 o
  -5   2   3       12.11       12.31      6.85 o
  -4   2   3       21.23       25.44      5.73 o
  -3   2   3        0.71        3.60      7.19 o
  -2   2   3      698.84      727.86     15.42 o
  -1   2   3      290.70      346.20     13.89 o
   0   2   3     5288.51     4813.19     68.62 o
   1   2   3     3203.77     3314.81     81.11 o
   2   2   3      772.66      754.04     14.84 o
   3   2   3        7.64        3.76      3.06 o
   4   2   3      108.85       98.26      4.71 o
   5   2   3        5.50        7.89      3.07 o
  -6   3   3        2.57       20.92      3.80 o
  -5   3   3      171.46      198.23      7.76 o
  -4   3   3      285.05      275.87     10.17 o
  -3   3   3        0.02       -0.62      6.89 o
  -2   3   3      371.73      352.30      7.93 o
  -1   3   3        1.60        2.83      3.57 o
   0   3   3     6495.30     6129.72     18.60 o
   1   3   3      208.64      207.76      5.16 o
   2   3   3     2457.41     2332.58     40.26 o
   3   3   3      799.65      708.36     16.98 o
   4   3   3      154.32      128.28      5.73 o
   5   3   3        1.06       -1.44      3.97 o
  -6   4   3      221.11      223.05      5.11 o
  -5   4   3      598.57      642.99     41.78 o
  -4   4   3        9.76       12.99      7.67 o
  -3   4   3      736.62      768.83     27.59 o
  -2   4   3     1485.45     1616.34     26.58 o
  -1   4   3     2222.74     2077.00     39.56 o
   0   4   3     1426.52     1358.18     31.17 o
   1   4   3     1400.19     1429.09    122.54 o
   2   4   3        2.24        0.93      2.73 o
   3   4   3       16.08       20.95      3.33 o
   4   4   3       15.68       17.88      4.17 o
   5   4   3        0.90       -0.19      4.42 o
  -6   5   3       64.78       84.56      4.29 o
  -5   5   3       87.41       92.88     10.60 o
  -4   5   3       54.60       59.77      7.55 o
  -3   5   3       77.07       56.80      5.42 o
  -2   5   3      232.41      240.02      9.03 o
  -1   5   3     2182.98     2281.47     22.97 o
   0   5   3      643.41      716.24     17.74 o
   1   5   3      872.40     1032.69     48.33 o
   2   5   3     1348.91     1385.65     20.09 o
   3   5   3      128.46      123.54      6.43 o
   4   5   3       58.27       50.79      4.75 o
   5   5   3        5.56        6.70      4.16 o
  -6   6   3        0.22        9.72      3.65 o
  -5   6   3      303.35      309.80     21.50 o
  -4   6   3       14.40       17.87      6.26 o
  -3   6   3      121.51      127.17      7.92 o
  -2   6   3     1153.30     1256.38     30.67 o
  -1   6   3      773.00      749.58     12.44 o
   0   6   3     1669.54     1819.09      9.58 o
   1   6   3      223.64      180.96      4.77 o
   2   6   3        0.19       -0.31      5.14 o
   3   6   3      270.52      240.34     19.03 o
   4   6   3        0.12        2.72      4.43 o
   5   6   3       68.24       67.93      7.75 o
  -6   7   3        4.84        8.10      3.59 o
  -5   7   3       58.82       72.97      5.93 o
  -4   7   3       30.69       18.04     10.92 o
  -3   7   3      533.90      605.77      9.08 o
  -2   7   3     1333.87     1409.18     21.32 o
  -1   7   3      977.95     1004.76     22.88 o
   0   7   3      172.06      179.60      4.05 o
   1   7   3     1377.20     1350.78     20.48 o
   2   7   3       23.16       23.34      7.42 o
   3   7   3        9.40        6.67      2.78 o
   4   7   3       34.94       32.37      4.43 o
   5   7   3       80.29       71.11      5.02 o
  -6   8   3        1.95       14.92      3.46 o
  -5   8   3      133.29      122.53     11.61 o
  -4   8   3        2.69        6.40      5.73 o
  -3   8   3       54.45       42.00      4.63 o
  -2   8   3      185.89      203.27     26.82 o
  -1   8   3      221.43      187.71      3.40 o
   0   8   3      113.42       97.97      5.26 o
   1   8   3      272.28      301.18      5.84 o
   2   8   3      780.61      772.98     16.87 o
   3   8   3        0.03        1.38      2.67 o
   4   8   3       25.38       25.64      4.34 o
   5   8   3       13.37       12.19      4.97 o
  -6   9   3        0.44       10.30      3.25 o
  -5   9   3       10.51       28.81     15.20 o
  -4   9   3      241.11      245.01     47.84 o
  -3   9   3      211.03      177.33      8.21 o
  -2   9   3       69.44       60.83      9.88 o
  -1   9   3      712.29      693.80      8.64 o
   0   9   3      128.97      128.48      5.29 o
   1   9   3     1725.51     1729.77     11.68 o
   2   9   3       63.35       40.36      7.48 o
   3   9   3      239.31      206.45      9.17 o
   4   9   3       40.16       30.97      4.52 o
   5   9   3        5.84        5.22      4.35 o
  -5  10   3       15.19       99.65     48.71 o
  -4  10   3      328.97      321.21      8.99 o
  -3  10   3      106.53      119.19     23.53 o
  -2  10   3     1123.84     1116.16     16.40 o
  -1  10   3      377.23      374.51      4.26 o
   0  10   3      175.34      124.96      5.55 o
   1  10   3      324.67      323.82     11.89 o
   2  10   3     1109.04     1060.38     19.41 o
   3  10   3      196.89      170.73      9.01 o
   4  10   3      169.39      144.49      9.23 o
   5  10   3       23.23       17.47      5.53 o
  -5  11   3      141.18      171.66     11.70 o
  -4  11   3      366.54      346.56     20.98 o
  -3  11   3       72.43       73.68     18.97 o
  -2  11   3       51.64       60.20      8.82 o
  -1  11   3      200.44      170.79      4.14 o
   0  11   3       32.99       49.38      4.83 o
   1  11   3      655.07      689.98     16.37 o
   2  11   3       41.44       44.14      8.29 o
   3  11   3      140.37      123.21      6.47 o
   4  11   3        6.51        3.94      5.97 o
   5  11   3       33.12       31.38      5.72 o
  -5  12   3        6.49       -4.93      9.84 o
  -4  12   3     2036.72     1745.13     12.57 o
  -3  12   3        1.16        1.66      3.10 o
  -2  12   3      269.54      227.50     11.82 o
  -1  12   3      941.05     1061.12     29.81 o
   0  12   3      156.45      155.15      6.52 o
   1  12   3      490.72      524.03     15.13 o
   2  12   3      977.64      986.91     20.31 o
   3  12   3        1.50        0.89      3.15 o
   4  12   3        6.39        5.16      6.70 o
   5  12   3       50.76       44.42      6.28 o
  -5  13   3       27.16       26.78      9.92 o
  -4  13   3      743.61      616.78      7.77 o
  -3  13   3       15.67        5.33      4.88 o
  -2  13   3     1714.10     1651.08     25.46 o
  -1  13   3        1.84        0.53      4.40 o
   0  13   3       73.75       67.94      8.09 o
   1  13   3     1874.15     2081.69     27.62 o
   2  13   3      165.61      170.21     11.55 o
   3  13   3       67.54       69.39      4.40 o
   4  13   3        1.06        2.89      6.58 o
   5  13   3      273.97      244.25      8.72 o
  -4  14   3      173.36      149.70     60.97 o
  -3  14   3       44.54       35.50      5.43 o
  -2  14   3        0.00       -0.52      7.40 o
  -1  14   3     4892.67     5322.76     97.74 o
   0  14   3      345.24      414.73      6.55 o
   1  14   3       24.12       51.22      8.81 o
   2  14   3       48.34       49.32      9.12 o
   3  14   3       52.61       42.62      4.17 o
   4  14   3        0.09        4.56      6.18 o
   5  14   3        0.84        0.59      5.13 o
  -4  15   3      508.73      442.07    212.75 o
  -3  15   3       81.57      117.73      6.62 o
  -2  15   3        4.15        4.04      7.58 o
  -1  15   3     2823.06     2905.43     19.74 o
   0  15   3      894.81      943.42     41.93 o
   1  15   3      182.58      158.36     10.83 o
   2  15   3      154.98      109.07     10.64 o
   3  15   3        1.38        1.20      4.35 o
   4  15   3      148.04      116.84      8.86 o
   5  15   3        1.96        4.64      4.99 o
  -5  16   3        4.81        3.75      8.61 o
  -4  16   3      300.33      271.75    142.22 o
  -3  16   3        0.98       -0.51      5.14 o
  -2  16   3        1.83      -11.63      7.66 o
  -1  16   3      294.22      269.11      7.07 o
   0  16   3      179.46      205.75      5.37 o
   1  16   3      397.32      381.36     13.51 o
   2  16   3       75.41       91.55      6.49 o
   3  16   3       45.16       29.87     12.05 o
   4  16   3        0.15       -1.56      6.52 o
   5  16   3        1.63        4.98      4.54 o
  -5  17   3       73.79       70.79     15.64 o
  -4  17   3       69.88       70.49      7.71 o
  -3  17   3        4.33       -0.24      5.43 o
  -2  17   3        0.93        0.44      7.20 o
  -1  17   3       34.49       37.39      4.81 o
   0  17   3       74.63       54.54      8.08 o
   1  17   3       40.29       49.97      8.85 o
   2  17   3     1483.85     1572.95     19.76 o
   3  17   3       26.35       18.74      6.87 o
   4  17   3        6.45        4.71      6.16 o
   5  17   3        1.99        2.18      4.58 o
  -5  18   3       23.67       17.96      3.62 o
  -4  18   3       57.81       41.78      7.05 o
  -3  18   3     1418.39     1830.14     19.98 o
  -1  18   3      242.27      266.29     11.91 o
   0  18   3      416.04      389.60     13.73 o
   1  18   3       73.89       81.06     10.04 o
   2  18   3     1881.58     1967.65     17.03 o
   3  18   3      126.33       88.83     28.21 o
   4  18   3       47.69       43.43      6.98 o
   5  18   3       64.78       58.95      5.27 o
  -5  19   3        0.05        0.33      3.53 o
  -4  19   3       18.80       16.10      6.42 o
  -3  19   3      959.08     1226.60     21.95 o
  -2  19   3      924.11     1172.22     21.47 o
  -1  19   3      362.68      391.77     12.33 o
   0  19   3     1932.42     2089.82     29.29 o
   1  19   3       53.83       51.54      9.65 o
   2  19   3      260.53      266.00      7.40 o
   3  19   3      127.65       87.09     29.04 o
   4  19   3       25.63       21.66      6.57 o
   5  19   3        9.82       11.89      4.29 o
  -5  20   3       21.91       19.12      3.50 o
  -4  20   3        0.12        1.63      6.23 o
  -3  20   3     1568.17     1877.22     64.33 o
  -2  20   3       27.62       41.35      5.21 o
   0  20   3        0.95       -1.56      8.00 o
   1  20   3        2.00        5.61      6.23 o
   2  20   3       30.17       31.93      4.54 o
   3  20   3      613.37      422.92    124.82 o
   4  20   3        2.35        2.76      5.70 o
   5  20   3        0.61       -0.07      4.18 o
  -5  21   3       19.08       16.69      3.13 o
  -4  21   3        0.92        2.27      6.36 o
  -3  21   3      618.60      773.27     28.39 o
  -2  21   3       66.57       77.99      5.95 o
  -1  21   3      329.23      381.27     13.71 o
   0  21   3      572.85      600.52     18.40 o
   1  21   3       35.31       39.37      6.54 o
   2  21   3      159.77      186.22      6.78 o
   3  21   3       19.91       17.26      5.22 o
   4  21   3      147.14      123.87      8.06 o
   5  21   3        0.24        1.43      3.59 o
  -5  22   3        5.79        2.58      2.86 o
  -4  22   3        0.05        1.90      6.38 o
  -3  22   3      235.29      297.45     10.01 o
  -2  22   3      502.32      645.75     29.36 o
  -1  22   3        2.25       -0.34      7.47 o
   0  22   3     1040.16     1174.62     87.87 o
   1  22   3        0.60       -0.03      4.81 o
   2  22   3       47.97       46.26      5.04 o
   3  22   3       61.53       47.49     13.98 o
   4  22   3        1.16        4.09      5.93 o
   5  22   3        3.83        4.76      3.55 o
  -5  23   3       41.84       37.29      4.34 o
  -4  23   3        4.45        7.60      6.69 o
  -3  23   3      169.68      230.12     15.56 o
  -2  23   3      142.93      188.01     12.42 o
  -1  23   3       57.77       60.55      8.63 o
   0  23   3      166.54      177.15      9.77 o
   1  23   3      169.05      204.44      8.14 o
   2  23   3       30.79       26.82      4.89 o
   3  23   3       29.39       12.62      5.16 o
   4  23   3        0.10        3.73      5.71 o
  -4  24   3        0.78        2.88      6.36 o
  -3  24   3      844.31      887.29     17.26 o
  -2  24   3       15.69       18.11      8.60 o
  -1  24   3      236.03      267.97     13.32 o
   0  24   3      505.14      576.61     19.58 o
   1  24   3      167.97      214.50      9.14 o
   2  24   3        4.34        9.32      4.53 o
   3  24   3        0.16        0.00      4.63 o
   4  24   3        6.19        4.99      5.23 o
  -4  25   3        5.06        3.67      5.88 o
  -3  25   3      101.22      127.51      7.13 o
  -2  25   3       33.14       28.92      9.31 o
  -1  25   3       78.66       80.29     10.34 o
   0  25   3       69.28       83.30      6.63 o
   1  25   3      181.48      191.72      8.50 o
   2  25   3       10.17        9.38      4.40 o
   3  25   3      253.09      187.88     44.17 o
   4  25   3       11.81       13.05      5.16 o
  -4  26   3       59.95       55.23      7.18 o
  -3  26   3       11.88       27.56      7.23 o
  -2  26   3      662.38      757.92     20.87 o
  -1  26   3      218.76      220.79     13.48 o
   0  26   3       94.16       91.38      6.82 o
   1  26   3      233.70      254.85     21.62 o
   2  26   3       14.40       15.10      4.70 o
   3  26   3      426.66      321.40     72.93 o
   4  26   3       17.96       18.43      5.44 o
  -4  27   3       18.39       13.82      5.86 o
  -3  27   3       82.17       84.30      8.82 o
  -2  27   3      122.56      147.58     12.22 o
  -1  27   3       10.27        9.70      8.77 o
   0  27   3       94.76      105.18      7.19 o
   1  27   3      104.91      139.78      8.31 o
   2  27   3        0.71        0.22      4.50 o
   3  27   3        0.77       -1.76      4.30 o
   4  27   3      104.73      120.87      6.75 o
  -4  28   3       45.98       41.49      6.06 o
  -3  28   3        7.36       10.29      4.50 o
  -2  28   3       43.94       48.54     10.26 o
  -1  28   3       33.79       37.46      9.72 o
   0  28   3        5.38       10.58      5.92 o
   1  28   3      117.65      129.42      8.27 o
   2  28   3       79.38       74.51     11.77 o
   3  28   3       21.36       19.62      4.64 o
   4  28   3       58.80       47.53      5.13 o
  -4  29   3       22.55       17.36      5.31 o
  -3  29   3       30.37       28.35      5.87 o
  -2  29   3      560.10      595.99     19.44 o
  -1  29   3      581.65      574.38     20.23 o
   0  29   3      554.36      676.33     23.62 o
   1  29   3      127.83      154.02      8.75 o
   2  29   3        0.04       -0.73      4.31 o
   3  29   3      117.90       86.33     28.77 o
   4  29   3        1.06        0.63      3.88 o
  -4  30   3        0.04        0.97      4.60 o
  -3  30   3       66.73       68.07      8.82 o
  -2  30   3       51.38       78.60      8.90 o
  -1  30   3      137.59      149.36     13.16 o
   0  30   3       73.55       82.21      7.76 o
   1  30   3       32.76       36.18      7.01 o
   2  30   3        0.09        0.79      4.01 o
   3  30   3        3.31        4.54      3.97 o
   4  30   3       63.47       57.45      4.47 o
  -4  31   3        3.38        3.70      3.93 o
  -3  31   3        3.31        6.21      4.69 o
  -2  31   3      199.73      211.51     11.68 o
  -1  31   3       23.00       27.62     10.97 o
   0  31   3       89.65      110.59      8.11 o
   1  31   3        0.10        4.30      6.53 o
   2  31   3       91.91       78.90      5.95 o
   3  31   3        0.14        3.70      3.81 o
   4  31   3       23.62       21.00      3.39 o
  -4  32   3       18.02        7.94      3.60 o
  -3  32   3        0.54        2.67      6.84 o
  -2  32   3       86.45       94.30      7.53 o
  -1  32   3        7.36        9.82     10.81 o
   0  32   3       14.34       18.47      6.55 o
   1  32   3      105.50      121.47      8.62 o
   2  32   3        0.00        0.21      3.82 o
   3  32   3        1.39        4.34      3.67 o
  -4  33   3       14.83       15.30      3.26 o
  -3  33   3        3.49        1.98      6.15 o
  -2  33   3       41.94       41.17      6.61 o
  -1  33   3      116.02      108.39     13.02 o
   0  33   3       10.13       15.71      6.55 o
   1  33   3       31.88       42.31     11.24 o
   2  33   3       56.53       73.00      9.97 o
   3  33   3        0.74       -0.83      3.29 o
  -3  34   3        2.44        2.88      5.60 o
  -2  34   3       25.60       24.24      6.08 o
  -1  34   3      269.75      298.88     16.45 o
   0  34   3       48.62       59.93      9.27 o
   1  34   3        3.46        0.42     10.32 o
   2  34   3       50.64       53.91      9.75 o
   3  34   3        0.01        1.53      3.26 o
  -3  35   3        5.13        3.60      5.31 o
  -2  35   3       42.10       51.73      6.25 o
  -1  35   3       33.19       38.11     10.98 o
   0  35   3        2.06        1.15      5.78 o
   1  35   3       23.53       26.25     10.59 o
   2  35   3       52.04       62.33      8.55 o
   3  35   3        0.88        0.92      6.19 o
  -3  36   3        0.02       -0.55      4.53 o
  -2  36   3        5.05        8.45      5.14 o
  -1  36   3        6.18        9.96      5.86 o
   0  36   3       61.06       89.60     12.37 o
   1  36   3       16.22       14.22      9.95 o
   2  36   3       11.90       10.60      7.35 o
   3  36   3        0.08       -0.96      5.57 o
  -3  37   3        1.26        2.16      4.08 o
  -2  37   3       22.11       17.94      4.85 o
  -1  37   3        1.35       -1.99      5.46 o
   0  37   3        2.69        2.51      9.53 o
   1  37   3       29.80       38.91      9.73 o
   2  37   3       24.22       21.84      7.63 o
   3  37   3        0.84        4.74      4.65 o
  -3  38   3        1.24       -2.68      2.93 o
  -2  38   3       21.19       18.47      4.62 o
  -1  38   3        6.94       12.42      5.03 o
   0  38   3        0.91       -1.67      9.21 o
   1  38   3        0.05       -1.49      8.13 o
   2  38   3       34.65       26.19      7.17 o
  -2  39   3       15.63       17.93      3.72 o
  -1  39   3      159.50      165.64     11.61 o
   0  39   3       23.70       24.35      9.16 o
   1  39   3       13.78       14.34      8.17 o
   2  39   3        6.62        1.90      5.56 o
  -2  40   3        1.10        0.65      3.01 o
  -1  40   3       24.63       19.10      4.06 o
   0  40   3        0.50        1.91      8.14 o
   1  40   3       11.68        7.37      4.65 o
   2  40   3        7.89        7.64      5.16 o
  -1  41   3        1.50       -0.48      6.24 o
   0  41   3       68.11       56.92      8.17 o
   1  41   3       13.24        6.23      3.82 o
  -1  42   3       25.37       13.27      5.46 o
   0  42   3       37.44       29.01      6.43 o
   1  42   3        6.32        5.15      4.57 o
  -1  43   3       34.19       34.23      5.15 o
   0  43   3        0.58        0.67      4.96 o
  -6   0   4      139.49      274.18      4.21 o
  -4   0   4       99.36      100.75      9.11 o
  -2   0   4     1001.30     1235.12     19.89 o
   0   0   4       97.19       76.07      5.18 o
   2   0   4      208.33      209.59      8.21 o
   4   0   4       13.00       15.87      6.15 o
  -5   1   4       10.28       15.49      5.38 o
  -4   1   4        4.52        4.28      5.64 o
  -3   1   4     1825.55     2072.05     78.43 o
  -2   1   4      218.25      211.66     11.92 o
  -1   1   4      254.76      219.50      6.03 o
   0   1   4      100.75       92.30      3.64 o
   1   1   4       18.79        9.44      6.22 o
   2   1   4        0.00       -1.34      2.83 o
   3   1   4      116.16      109.39      7.02 o
   4   1   4       22.01       27.68      4.59 o
   5   1   4        1.54        0.17      3.56 o
  -6   2   4       75.66      147.36      3.69 o
  -5   2   4       23.92       27.12      6.20 o
  -4   2   4        0.69        0.64      5.52 o
  -3   2   4      395.80      434.17     29.76 o
  -2   2   4        0.29        3.54      4.62 o
  -1   2   4     1217.41     1218.87     38.62 o
   0   2   4      176.62      138.05      6.10 o
   1   2   4      649.38      688.79     13.59 o
   2   2   4       54.92       49.81      3.77 o
   3   2   4      644.58      589.13     11.12 o
   4   2   4       65.82       65.26      5.11 o
   5   2   4        0.79        0.03      3.55 o
  -6   3   4        9.53       48.25      3.16 o
  -5   3   4       50.12       71.56      6.29 o
  -4   3   4       53.66       64.54      6.72 o
  -3   3   4      348.26      401.52      8.24 o
  -2   3   4     2566.10     2927.01     27.28 o
  -1   3   4      974.58      994.27     17.91 o
   0   3   4      383.50      356.91      5.57 o
   1   3   4     2816.90     2924.51     27.30 o
   2   3   4       50.71       44.01      3.65 o
   3   3   4      118.78      110.54      4.96 o
   4   3   4        5.54        7.52      4.11 o
   5   3   4        5.53        3.94      3.62 o
  -6   4   4       41.36       75.66      3.40 o
  -5   4   4      183.63      227.73     15.41 o
  -4   4   4        2.47        4.84      5.53 o
  -3   4   4        3.71        2.06      3.64 o
  -2   4   4       31.11       59.24      6.77 o
  -1   4   4       27.87       12.86      3.89 o
   0   4   4      135.64      142.47      4.52 o
   1   4   4      174.89      147.74      9.03 o
   2   4   4       14.14       19.87      5.66 o
   3   4   4        5.59        5.54      3.53 o
   4   4   4       28.32       25.66      4.58 o
   5   4   4        0.33        0.81      3.47 o
  -6   5   4        1.92       19.64      2.93 o
  -5   5   4        0.09        9.52      5.30 o
  -4   5   4       26.50       36.64     11.04 o
  -3   5   4     1290.53     1391.68     73.32 o
  -2   5   4      170.00      164.37      6.36 o
  -1   5   4     1198.80     1232.22     35.81 o
   0   5   4     5468.04     5318.79     93.00 o
   1   5   4       28.58       27.59      6.79 o
   2   5   4       84.62       76.52      7.36 o
   3   5   4       26.30       19.23      3.50 o
   4   5   4      119.24      104.27      5.80 o
   5   5   4        8.86        7.35      3.64 o
  -6   6   4        0.06       13.93      3.06 o
  -5   6   4      422.72      440.98     51.37 o
  -4   6   4      123.56      125.87     12.10 o
  -3   6   4       81.64       81.43      8.14 o
  -2   6   4       97.68      107.68      4.20 o
  -1   6   4        4.19        2.05      3.05 o
   0   6   4     6255.50     6576.12    143.08 o
   1   6   4      180.13      159.34      9.27 o
   2   6   4     1467.64     1401.84     22.13 o
   3   6   4       32.17       26.10      3.98 o
   4   6   4        1.73        1.07      4.19 o
   5   6   4       10.39        8.74      5.35 o
  -5   7   4       65.36       60.02      9.87 o
  -4   7   4      131.75      157.60      7.55 o
  -3   7   4      473.46      529.53     12.10 o
  -2   7   4     4512.65     5052.89    102.98 o
  -1   7   4     1020.97     1113.86     10.37 o
   0   7   4     4208.09     4313.32     19.80 o
   1   7   4      261.37      255.85     10.97 o
   2   7   4       13.14       19.40      6.74 o
   3   7   4       34.94       28.00      3.73 o
   4   7   4       20.80       15.51      4.47 o
   5   7   4       40.81       38.21      6.02 o
  -5   8   4      158.15      208.89      6.60 o
  -4   8   4        6.74       15.82      5.61 o
  -3   8   4      178.98      180.32      9.95 o
  -2   8   4      574.60      575.22     16.34 o
  -1   8   4     1001.26     1036.47     32.94 o
   0   8   4     2465.35     2447.20     68.71 o
   1   8   4       34.27       24.94      7.85 o
   2   8   4       14.59        8.96      7.19 o
   3   8   4      146.79      128.30      5.23 o
   4   8   4       41.07       39.31      4.79 o
   5   8   4        4.78        3.86      3.99 o
  -5   9   4       55.43       62.50      8.20 o
  -4   9   4      717.33      650.22    108.20 o
  -3   9   4       48.00       30.18      7.86 o
  -2   9   4        0.29       -0.92      3.61 o
  -1   9   4      428.01      416.29      5.94 o
   0   9   4      194.41      249.57      5.83 o
   1   9   4      963.93     1069.90     19.77 o
   2   9   4       34.34       24.10      8.15 o
   3   9   4       71.41       72.27      5.19 o
   4   9   4       10.21        9.65      4.34 o
   5   9   4       21.62       18.92      3.99 o
  -5  10   4       12.15       17.06      7.38 o
  -4  10   4       77.08       80.74      6.32 o
  -3  10   4       29.02       34.54      9.80 o
  -2  10   4      354.19      426.55      7.81 o
  -1  10   4      216.62      192.65      6.19 o
   0  10   4      370.43      388.71      6.86 o
   1  10   4      840.37      853.81     18.32 o
   2  10   4       80.94       97.88     10.26 o
   3  10   4      145.46      117.53      5.24 o
   4  10   4      184.03      186.53      6.71 o
   5  10   4        2.86        1.31      3.90 o
  -5  11   4        3.10       -1.60      7.54 o
  -4  11   4      425.98      442.78     94.88 o
  -3  11   4       16.90       12.04      5.69 o
  -2  11   4      249.39      214.45     11.32 o
  -1  11   4     3379.28     3556.16     25.21 o
   0  11   4     1297.80     1379.59     11.90 o
   1  11   4      455.00      478.44     14.82 o
   2  11   4      119.91      119.96     10.30 o
   3  11   4       17.84        8.96      4.28 o
   4  11   4       27.75       19.76      4.65 o
   5  11   4      121.14      120.91     11.26 o
  -4  12   4      262.99      325.64     39.40 o
  -3  12   4       24.59       55.82     13.30 o
  -2  12   4        0.93       -3.63      7.38 o
  -1  12   4       39.79       36.32      4.95 o
   0  12   4       34.02       30.32      3.79 o
   1  12   4       40.85       43.64      8.13 o
   2  12   4       25.69       19.43      7.70 o
   3  12   4       20.90       19.90      3.92 o
   4  12   4       10.09        7.54      4.53 o
   5  12   4        5.62        7.18      3.84 o
  -5  13   4        7.57       -2.37      8.99 o
  -4  13   4       62.52       56.05     25.84 o
  -3  13   4       39.63        4.55      6.00 o
  -2  13   4     1185.72     1182.46     21.91 o
  -1  13   4     1067.88     1199.38     13.35 o
   0  13   4      947.10     1004.40     10.46 o
   1  13   4       20.43       22.50      8.14 o
   2  13   4      335.83      321.25     17.13 o
   3  13   4      362.67      341.98     10.47 o
   4  13   4        0.53        3.29      6.53 o
   5  13   4       10.77       15.85      5.10 o
  -5  14   4        5.24       -1.63      8.49 o
  -4  14   4      489.25      420.42    187.73 o
  -3  14   4       91.68       67.82     43.15 o
  -2  14   4      696.80      655.28     17.12 o
  -1  14   4      516.12      577.59     12.20 o
   0  14   4       58.13       55.28      4.05 o
   1  14   4       26.19       28.15      8.64 o
   2  14   4      111.91       97.18      4.38 o
   3  14   4       85.08       76.48      4.89 o
   4  14   4       91.97       68.14      8.10 o
   5  14   4       14.94       13.10      5.00 o
  -5  15   4        5.76       10.54      8.17 o
  -4  15   4        1.39        3.95      5.30 o
  -3  15   4       59.78       45.05     30.78 o
  -2  15   4      111.97      124.32     10.40 o
  -1  15   4      226.39      251.05      7.61 o
   0  15   4      125.62      156.36      5.13 o
   1  15   4      411.36      371.11     14.72 o
   2  15   4      148.58      146.40     11.62 o
   3  15   4       68.24       51.67     31.12 o
   4  15   4      200.22      168.77      9.78 o
   5  15   4        4.64        6.25      4.39 o
  -5  16   4        1.58        1.10      7.77 o
  -4  16   4      594.21      541.29    273.50 o
  -3  16   4       45.65       24.75     21.87 o
  -1  16   4        5.15        4.67      4.35 o
   0  16   4        3.45        3.25      3.14 o
   1  16   4      743.97      791.27     20.53 o
   2  16   4      143.67      122.70     14.61 o
   3  16   4        3.80        2.82      4.54 o
   4  16   4        4.16        9.43      7.01 o
   5  16   4       30.09       31.38      4.75 o
  -5  17   4      165.88      165.49      9.17 o
  -4  17   4       53.33       49.08     28.01 o
  -3  17   4       35.80       33.75     24.04 o
  -1  17   4       85.78       73.49     12.09 o
   0  17   4     1106.05     1132.16     22.89 o
   1  17   4        0.43        3.19      7.80 o
   2  17   4      184.01      173.20     12.42 o
   3  17   4       19.76       10.62      6.21 o
   4  17   4       22.66       18.94      7.11 o
   5  17   4       13.33       14.57      4.51 o
  -5  18   4        0.07       -2.78      7.05 o
  -4  18   4        1.01        1.63      6.03 o
  -3  18   4      344.89      339.85    203.26 o
  -2  18   4       10.05       17.56      7.15 o
  -1  18   4      531.33      529.36     34.35 o
   0  18   4      285.56      313.50     14.03 o
   1  18   4      131.76       90.02      9.84 o
   2  18   4       19.56       16.48      4.01 o
   3  18   4       11.92        3.60      4.41 o
   4  18   4       46.83       39.32      7.29 o
   5  18   4       52.25       45.61      4.66 o
  -5  19   4        3.65        1.83      6.63 o
  -4  19   4        0.09       -0.73      6.02 o
  -3  19   4      633.39      736.05     19.23 o
  -2  19   4       73.27      106.89      9.50 o
  -1  19   4      117.33      104.08      9.69 o
   0  19   4      107.07      112.79      9.81 o
   1  19   4      350.61      343.17     10.44 o
   2  19   4        3.39        5.36      3.81 o
   3  19   4       52.96       34.08     22.77 o
   4  19   4       34.37       30.08      6.93 o
   5  19   4        1.75        2.48      3.89 o
  -4  20   4       15.39       17.71      6.47 o
  -3  20   4       27.57       39.44      9.29 o
  -2  20   4       72.85       95.83      9.46 o
  -1  20   4       20.93       14.82      7.41 o
   0  20   4      191.04      182.06      7.64 o
   1  20   4       10.21       10.12      4.81 o
   2  20   4       30.49       28.91      4.47 o
   3  20   4       48.78       29.69     16.96 o
   4  20   4        3.85        3.02      6.11 o
   5  20   4        1.02        1.41      3.36 o
  -5  21   4       18.66        9.94      5.58 o
  -4  21   4        0.17        1.98      6.22 o
  -3  21   4       30.95       38.54      9.57 o
  -2  21   4       13.54       10.04      7.52 o
  -1  21   4      574.73      653.20     17.10 o
   0  21   4        5.02        6.48      7.11 o
   1  21   4        0.00       -0.61      4.62 o
   2  21   4      340.30      328.83     21.40 o
   3  21   4       67.88       48.50     28.64 o
   4  21   4       25.57       15.11      6.20 o
   5  21   4        2.64        3.60      3.08 o
  -4  22   4        1.75        3.21      6.20 o
  -3  22   4       86.59       94.12     10.48 o
  -2  22   4       46.07       75.37      9.84 o
  -1  22   4      187.44      206.55     11.74 o
   0  22   4        5.78        0.69      4.57 o
   1  22   4      754.71      816.10     64.82 o
   2  22   4        2.19        0.66      4.03 o
   3  22   4      163.26       98.82     52.02 o
   4  22   4       20.08       20.18      5.80 o
  -4  23   4        0.60        1.95      5.96 o
  -3  23   4      155.48      177.11     12.31 o
  -2  23   4      466.48      526.65     17.42 o
  -1  23   4       42.08       42.79      8.70 o
   0  23   4      257.23      263.60     21.84 o
   1  23   4       22.87       23.33      5.68 o
   2  23   4       27.15       24.96      4.51 o
   3  23   4      141.98       83.79     45.55 o
   4  23   4       18.93       10.15      5.70 o
  -4  24   4        1.32        2.55      6.11 o
  -3  24   4      200.81      231.77     13.48 o
  -2  24   4       29.02       32.63      9.40 o
  -1  24   4        9.40       10.39      8.24 o
   0  24   4       10.25        5.65      4.98 o
   1  24   4        3.91        0.51      5.29 o
   2  24   4       42.75       40.63      4.79 o
   3  24   4       21.40       15.64     12.52 o
   4  24   4       10.75       11.90      5.12 o
  -4  25   4        0.35        4.12      5.90 o
  -3  25   4       10.44       12.54      8.63 o
  -2  25   4      125.74      170.91     12.60 o
  -1  25   4       81.69       89.19     10.74 o
   0  25   4        2.07        4.51      5.23 o
   1  25   4       73.41       87.64     11.34 o
   2  25   4        8.28       10.61      4.19 o
   3  25   4      270.78      205.46    109.92 o
   4  25   4        8.36        9.24      4.92 o
  -4  26   4        5.68        7.29      5.57 o
  -3  26   4        2.56        5.25      8.32 o
  -2  26   4      712.87      767.15     20.90 o
  -1  26   4      192.67      184.63     12.95 o
   0  26   4      185.27      205.42      8.51 o
   1  26   4      249.43      274.09     15.16 o
   2  26   4        0.62        3.72      3.97 o
   3  26   4      184.84      135.68     68.84 o
   4  26   4        7.25       10.40      4.59 o
  -4  27   4        1.05        4.38      5.29 o
  -3  27   4        0.01        0.87      5.26 o
  -2  27   4      600.29      636.30     19.77 o
  -1  27   4      371.49      403.76     16.99 o
   0  27   4        6.59        8.46      5.65 o
   1  27   4       46.39       60.20     11.25 o
   2  27   4       32.92       28.49      4.58 o
   3  27   4        6.09        3.59      4.29 o
   4  27   4       22.42       21.38      4.49 o
  -4  28   4       11.29       13.46      5.24 o
  -3  28   4        0.50        2.14      5.16 o
  -2  28   4        3.21        4.62      8.96 o
  -1  28   4        7.11       13.02     10.20 o
   0  28   4        3.51        9.25      5.51 o
   1  28   4        1.90        8.07     10.73 o
   2  28   4        0.16        1.57      3.87 o
   3  28   4        1.48        3.16      4.07 o
   4  28   4       18.94       14.81      3.90 o
  -4  29   4        7.01        7.36      4.63 o
  -3  29   4        2.08        3.26      5.02 o
  -2  29   4       27.86       23.75      9.56 o
  -1  29   4       79.80      101.34     12.78 o
   0  29   4        3.39        9.13      5.94 o
   1  29   4      132.00      163.10     14.22 o
   2  29   4       10.89       11.93      6.04 o
   3  29   4        0.67        0.35      3.83 o
   4  29   4        9.42        5.32      3.17 o
  -4  30   4        5.73        0.27      4.25 o
  -3  30   4       48.66       52.34     10.03 o
  -2  30   4       28.98       31.04      9.92 o
  -1  30   4        3.98        6.15     10.24 o
   0  30   4      188.64      214.53     15.81 o
   1  30   4        9.46        5.42     10.73 o
   2  30   4      168.76      216.37     14.48 o
   3  30   4        2.07        1.30      3.63 o
  -4  31   4       20.09       20.54      4.10 o
  -3  31   4       52.11       47.66      9.20 o
  -2  31   4       69.41       73.08     10.73 o
  -1  31   4        1.61        3.51     10.19 o
   0  31   4        1.74        3.57     10.19 o
   1  31   4        1.56        3.37     10.46 o
   2  31   4      143.48      145.92     35.86 o
   3  31   4        1.62        3.80      3.58 o
  -4  32   4       18.89       17.92      3.55 o
  -3  32   4        4.48        3.89      4.33 o
  -2  32   4      227.68      220.06     14.64 o
  -1  32   4       24.18       39.17     11.09 o
   0  32   4        2.13        1.04     10.59 o
   1  32   4        0.23       -4.92     10.40 o
   2  32   4        9.96       10.53      6.40 o
   3  32   4        0.70       -0.66      3.27 o
  -3  33   4        3.50        0.77      5.86 o
  -2  33   4      178.55      189.48     17.95 o
  -1  33   4       47.76       44.93     10.90 o
   0  33   4       24.15       29.28     11.69 o
   1  33   4        2.85        1.70     10.64 o
   2  33   4        3.45        4.04      6.07 o
   3  33   4       11.72        3.59      7.08 o
  -3  34   4        0.07        1.45      5.47 o
  -2  34   4      106.14       88.08     14.62 o
  -1  34   4      556.55      614.96     19.96 o
   0  34   4      111.19      133.31     13.62 o
   1  34   4       23.54       21.70     10.97 o
   2  34   4        8.06        2.92      7.32 o
   3  34   4        0.82        2.86      5.95 o
  -3  35   4       14.99       21.34      5.40 o
  -2  35   4        4.95        0.06      5.09 o
  -1  35   4       39.23       43.72     10.57 o
   0  35   4      185.68      258.91     15.54 o
   1  35   4        0.00       -7.04     10.00 o
   2  35   4       30.73       11.48      7.81 o
   3  35   4        1.96        0.86      5.56 o
  -3  36   4        0.85       -0.28      4.23 o
  -2  36   4        0.08        0.55      4.85 o
  -1  36   4       39.46       40.09      9.93 o
   0  36   4        0.13        4.83      9.78 o
   1  36   4        7.21       10.51      9.96 o
   2  36   4        8.69        2.78      7.30 o
   3  36   4        0.41        0.68      4.81 o
  -3  37   4       10.42        8.49      3.94 o
  -2  37   4        5.09        5.69      4.54 o
  -1  37   4       43.42       55.17      6.12 o
   0  37   4       73.33       81.73     11.46 o
   1  37   4       20.13       23.00      8.99 o
   2  37   4        1.13        4.25      6.51 o
  -2  38   4        6.21        9.21      3.85 o
  -1  38   4      179.89      204.50     22.41 o
   0  38   4       13.66       13.95      8.72 o
   1  38   4       47.16       45.85      9.39 o
   2  38   4        4.47        0.81      6.09 o
  -2  39   4        2.69        4.05      2.67 o
  -1  39   4       13.29       10.40      4.81 o
   0  39   4        1.79        0.42      8.43 o
   1  39   4       60.11       71.32      8.55 o
   2  39   4       10.36       -1.71      5.45 o
  -2  40   4       11.49       10.50      2.94 o
  -1  40   4      121.87      127.66     15.75 o
   0  40   4        1.45        7.00      7.65 o
   1  40   4        1.19        0.15      4.45 o
   2  40   4        2.77       -4.57      4.58 o
  -1  41   4       91.14       59.91      7.02 o
   0  41   4        5.94        5.34      6.72 o
   1  41   4        1.28        1.07      5.35 o
  -1  42   4        7.59        3.20      4.83 o
   0  42   4      119.81       92.08      7.13 o
  -5   0   5        2.95       11.22      6.07 o
  -3   0   5      751.08      770.98     41.99 o
  -1   0   5     6936.55     7335.24     39.94 o
   1   0   5     8567.62     7916.03     43.84 o
   3   0   5      149.69      131.82      7.70 o
   5   0   5        0.20       -2.15      4.92 o
  -5   1   5       14.41       25.15      5.54 o
  -4   1   5        2.21        2.80      5.37 o
  -3   1   5     1193.45     1372.85     26.14 o
  -2   1   5      856.49     1004.54     13.75 o
  -1   1   5     1122.55     1217.17     44.52 o
   0   1   5      519.88      572.92      7.45 o
   1   1   5     2271.75     2152.41     24.12 o
   2   1   5      606.73      498.55      9.08 o
   3   1   5      109.70      102.19      5.06 o
   4   1   5       22.06       26.89      4.82 o
   5   1   5        1.49       -0.12      3.61 o
  -5   2   5       17.79       33.53      4.56 o
  -4   2   5       54.22       73.11      6.37 o
  -3   2   5     2145.60     2507.30     31.59 o
  -2   2   5       48.92       78.51      6.58 o
  -1   2   5       42.93       44.20      4.33 o
   0   2   5     3208.80     3426.78     69.93 o
   1   2   5      166.41      145.21      8.91 o
   2   2   5      138.60      100.01      7.67 o
   3   2   5       30.71       29.45      4.18 o
   4   2   5       33.75       30.52      4.93 o
   5   2   5        3.18        6.14      3.67 o
  -5   3   5       51.15       66.23      5.35 o
  -4   3   5       76.74       83.05      6.05 o
  -3   3   5      561.18      689.33     14.73 o
  -2   3   5      308.43      312.94      8.08 o
  -1   3   5      344.36      360.69      7.33 o
   0   3   5     2676.83     2886.48     19.12 o
   1   3   5        1.64        0.69      6.86 o
   2   3   5      125.29      131.90      8.81 o
   3   3   5       27.81       30.54      5.22 o
   4   3   5       14.84       12.67      4.64 o
   5   3   5        5.19        3.64      3.59 o
  -5   4   5       48.61       59.84      5.99 o
  -4   4   5       80.13       78.96      5.59 o
  -3   4   5       59.76       53.73      4.66 o
  -2   4   5      142.74      147.89      6.46 o
  -1   4   5        5.64        3.07      3.91 o
   0   4   5        0.41        1.88      4.62 o
   1   4   5     1705.36     1659.17     23.10 o
   2   4   5      508.39      484.13     14.55 o
   3   4   5      107.10      112.28      5.71 o
   4   4   5        3.10        6.16      4.86 o
   5   4   5       10.77       11.92      3.69 o
  -5   5   5      105.60      127.72      8.04 o
  -4   5   5        0.34        3.00      5.00 o
  -3   5   5      116.67      157.09      9.84 o
  -2   5   5      272.02      375.92     21.21 o
  -1   5   5      528.82      582.18      9.04 o
   0   5   5      326.99      286.01     11.54 o
   1   5   5     1692.48     1793.30     24.15 o
   2   5   5      253.37      214.39     11.04 o
   3   5   5       32.30       33.51      4.22 o
   4   5   5       27.38       27.84      5.07 o
   5   5   5        4.97        6.53      3.63 o
  -5   6   5       37.68       97.88      6.88 o
  -4   6   5      107.00      141.25      6.31 o
  -3   6   5      243.56      308.41     14.61 o
  -2   6   5      276.95      373.12     10.56 o
  -1   6   5      539.33      535.94     20.04 o
   0   6   5       10.94        9.27      3.94 o
   1   6   5      632.21      678.76     16.01 o
   2   6   5      171.44      140.10      9.97 o
   3   6   5       21.84       20.95      4.25 o
   4   6   5       73.74       77.59      5.66 o
   5   6   5        5.58        0.27      3.52 o
  -5   7   5       45.97      190.57     23.18 o
  -4   7   5        9.67       14.75      4.82 o
  -3   7   5      119.12      138.38     17.22 o
  -2   7   5      422.71      470.99     11.11 o
  -1   7   5       13.40        8.47      3.37 o
   0   7   5       64.97       81.40      4.90 o
   1   7   5     1485.16     1355.90     21.60 o
   2   7   5      195.71      181.20     10.65 o
   3   7   5      146.22      145.56     12.82 o
   4   7   5       19.03       21.04      4.63 o
   5   7   5        3.83        4.09      5.41 o
  -5   8   5       67.96       72.78     10.69 o
  -4   8   5      150.62      165.76      7.43 o
  -3   8   5      146.70      161.14      5.86 o
  -2   8   5       41.70       39.11      4.76 o
  -1   8   5      817.59      958.32     13.27 o
   0   8   5       31.42       17.43      4.21 o
   1   8   5      117.44       97.14      9.35 o
   2   8   5     1155.40     1055.98     21.93 o
   3   8   5       13.31       11.66      4.14 o
   4   8   5       18.02       15.83      4.59 o
   5   8   5        0.62        1.03      5.21 o
  -5   9   5       84.25      103.59      7.66 o
  -4   9   5      357.25      381.84     18.71 o
  -3   9   5       42.69       55.62      4.20 o
  -2   9   5        4.42        3.65      4.07 o
  -1   9   5      155.50      175.00      4.87 o
   0   9   5      273.87      354.74     13.47 o
   1   9   5      234.82      221.32     11.42 o
   2   9   5       14.84       12.36      2.85 o
   3   9   5      282.67      225.73      6.83 o
   4   9   5       17.66       19.31      4.77 o
   5   9   5        8.37        8.31      5.03 o
  -5  10   5        5.72        2.28      6.62 o
  -4  10   5       27.69       17.11     10.75 o
  -3  10   5      114.93       74.83      7.42 o
  -2  10   5     3077.82     3064.80     21.54 o
  -1  10   5     1110.30     1260.00     28.30 o
   0  10   5       97.96       90.76      4.88 o
   1  10   5        0.02        2.53      7.68 o
   2  10   5      180.91      152.22      4.46 o
   3  10   5       65.24       66.84      5.44 o
   4  10   5       31.10       23.04      4.83 o
   5  10   5      128.05      112.96      6.84 o
  -5  11   5        0.54        0.84      6.60 o
  -4  11   5        0.03        1.44      9.51 o
  -3  11   5       20.86       17.27      6.35 o
  -2  11   5      586.84      602.53     16.46 o
  -1  11   5     2753.55     3213.37    198.71 o
   0  11   5        0.20        0.06      3.62 o
   1  11   5      323.45      316.57     13.50 o
   2  11   5      208.02      187.63      7.21 o
   3  11   5      263.20      227.28      9.58 o
   4  11   5        1.90       -0.72      4.59 o
   5  11   5        0.01        4.63      4.93 o
  -5  12   5        1.45        7.83      6.31 o
  -4  12   5       45.26       25.08     16.47 o
  -3  12   5       84.68       82.09     34.64 o
  -2  12   5      364.44      325.23     13.40 o
  -1  12   5     1358.30     1512.60     43.71 o
   0  12   5      648.01      765.89     12.25 o
   1  12   5       27.35       20.02      8.40 o
   2  12   5      785.89      712.97     19.07 o
   3  12   5        3.66        2.64      3.29 o
   4  12   5       32.63       23.85      6.94 o
   5  12   5        8.58        7.13      4.92 o
  -5  13   5        3.35       -0.39      5.98 o
  -4  13   5      368.86      116.33     16.72 o
  -3  13   5       51.48       35.23     21.54 o
  -2  13   5       47.57       36.61      7.88 o
  -1  13   5      116.26      120.76     10.76 o
   0  13   5       29.38       33.21      4.22 o
   1  13   5     1150.76     1082.40     22.37 o
   2  13   5      238.67      233.74      8.52 o
   3  13   5       40.42       35.38      4.34 o
   4  13   5       18.30       14.54      7.14 o
   5  13   5        1.44        1.48      4.47 o
  -5  14   5       21.38       20.43     11.94 o
  -4  14   5       63.76       16.66     15.86 o
  -3  14   5      166.20      141.67     76.58 o
  -2  14   5       56.21        8.31      6.09 o
  -1  14   5       10.28        8.98      4.51 o
   0  14   5      428.85      475.39     18.96 o
   1  14   5      158.10      148.86     10.90 o
   2  14   5       28.03       19.52      3.14 o
   3  14   5       27.32       27.95      4.45 o
   4  14   5       40.31       33.04      6.89 o
   5  14   5        5.45        5.42      4.48 o
  -5  15   5        9.67       13.83      6.78 o
  -4  15   5       89.66       70.88     30.65 o
  -3  15   5       51.16       52.87     31.12 o
  -2  15   5       70.64        9.13      5.87 o
  -1  15   5     1008.61     1074.49     65.27 o
   0  15   5        2.80        1.92      3.45 o
   1  15   5       34.97       23.16      8.88 o
   2  15   5       28.84       28.09      4.13 o
   3  15   5       86.95       81.70     12.04 o
   4  15   5        3.62        1.41      6.58 o
   5  15   5        4.07        2.85      4.19 o
  -5  16   5        5.15        3.21      6.34 o
  -4  16   5        9.53        2.61      4.99 o
  -3  16   5       64.14       47.14     33.65 o
  -2  16   5      112.47        7.27      5.61 o
  -1  16   5      121.92      146.84      6.67 o
   0  16   5     1415.55     1361.21     24.55 o
   1  16   5      337.88      315.77     11.73 o
   2  16   5       73.37       71.85      4.74 o
   3  16   5      105.05      110.21     11.85 o
   4  16   5       27.27       24.14      6.85 o
   5  16   5        0.01       -1.93      3.87 o
  -5  17   5       39.24       46.12      6.45 o
  -4  17   5      107.86       58.68     29.91 o
  -3  17   5       23.74       28.63     18.79 o
  -2  17   5       12.33        1.41      5.97 o
  -1  17   5      251.16      307.38     15.42 o
   0  17   5       41.66       36.66      9.79 o
   1  17   5       13.28       16.67      6.85 o
   2  17   5       69.44       58.88      4.64 o
   3  17   5        5.44        7.86      3.83 o
   4  17   5      163.19      139.99      8.42 o
   5  17   5       49.15       43.45      4.32 o
  -5  18   5        2.47       -0.75      5.24 o
  -4  18   5        1.91       -1.27      5.17 o
  -3  18   5      151.90      129.30     79.95 o
  -2  18   5        9.19        7.62      6.77 o
  -1  18   5     1719.30     1782.20     23.15 o
   0  18   5       45.25       42.74      5.64 o
   1  18   5      206.92      229.73     11.15 o
   2  18   5      345.06      288.26     25.35 o
   3  18   5       77.50       51.00     32.98 o
   4  18   5       74.87       73.43      7.09 o
   5  18   5        0.11       -2.16      3.50 o
  -4  19   5        2.47        2.95      5.38 o
  -3  19   5       25.51       15.90     16.30 o
  -2  19   5      137.02      129.82     83.97 o
  -1  19   5      226.63      218.97     10.74 o
   0  19   5      673.84      656.59     16.05 o
   1  19   5      701.74      660.46     17.20 o
   2  19   5      253.87      207.79     25.68 o
   3  19   5       28.81       18.27     10.19 o
   4  19   5       12.90       15.39      5.91 o
  -4  20   5        0.00        0.87      5.57 o
  -3  20   5      207.05      196.20    119.67 o
  -2  20   5      165.67      152.90     99.02 o
  -1  20   5      524.66      566.71     16.18 o
   0  20   5       87.63       94.95      9.10 o
   1  20   5      282.06      290.17     12.90 o
   2  20   5      143.20      135.80     19.80 o
   3  20   5       86.15       51.30     33.73 o
   4  20   5        0.37        4.24      5.68 o
  -4  21   5        5.43        5.90      5.88 o
  -3  21   5      473.67      499.22     16.67 o
  -2  21   5       82.74      124.35     10.82 o
  -1  21   5       80.30       87.44      9.09 o
   0  21   5      295.15      311.42     12.76 o
   1  21   5       61.55       65.38      9.34 o
   2  21   5      228.90      196.72     28.90 o
   3  21   5      100.08       73.16     41.41 o
   4  21   5       20.96       21.63      5.61 o
  -4  22   5        0.63        3.24      5.70 o
  -3  22   5       72.34       78.76     10.25 o
  -2  22   5      842.38      932.83     21.34 o
  -1  22   5        0.15        1.71      7.96 o
   0  22   5      110.86      111.86     10.17 o
   1  22   5       88.05       94.72     10.37 o
   2  22   5        2.52        0.66      4.54 o
   3  22   5       45.09       21.03     12.69 o
   4  22   5        8.53        9.94      5.07 o
  -4  23   5       12.57       18.83      5.87 o
  -3  23   5       15.10       25.23      8.60 o
  -2  23   5        0.01        2.86      7.60 o
  -1  23   5        9.95       23.24      8.83 o
   0  23   5       25.36       20.25      8.04 o
   1  23   5      280.81      265.08     13.84 o
   2  23   5       14.12        6.29      3.87 o
   3  23   5       78.56       55.84     34.71 o
   4  23   5       91.72       99.28      6.45 o
  -4  24   5        9.65        3.57      5.71 o
  -3  24   5       67.21       65.26     10.08 o
  -2  24   5      108.22      127.04     11.15 o
  -1  24   5      328.54      372.69     15.47 o
   0  24   5       73.29       74.07     10.47 o
   1  24   5      528.41      583.77     18.89 o
   2  24   5       25.68       24.22      4.61 o
   3  24   5       20.18       11.36      7.79 o
   4  24   5        0.86        2.78      4.43 o
  -4  25   5        8.12       13.87      5.67 o
  -3  25   5       82.31       83.13     10.45 o
  -2  25   5        2.24       12.23      9.38 o
  -1  25   5      101.51       94.23     11.11 o
   0  25   5       16.39       31.87      9.53 o
   1  25   5      228.32      226.15     14.16 o
   2  25   5        2.20        1.71      3.99 o
   3  25   5        0.00        1.10      4.32 o
   4  25   5       14.98       20.66      4.44 o
  -4  26   5        0.57       -2.06      5.14 o
  -3  26   5        3.18       -1.92      8.65 o
  -2  26   5      294.44      309.34     15.19 o
  -1  26   5        0.32        3.08      8.71 o
   0  26   5      140.68      145.19     12.63 o
   1  26   5      206.00      211.69     14.55 o
   2  26   5       11.90       17.26      4.09 o
   3  26   5       26.36       20.86     14.16 o
   4  26   5        0.24        0.10      3.65 o
  -4  27   5        0.07        1.71      4.72 o
  -3  27   5       37.99       50.56      9.51 o
  -2  27   5       30.17       32.60      9.86 o
  -1  27   5       14.11       11.60     10.03 o
   0  27   5      191.15      227.84     14.23 o
   1  27   5      343.63      416.79     18.10 o
   2  27   5      121.67      136.90     13.23 o
   3  27   5        1.14        0.46      4.05 o
   4  27   5       19.27       15.72      3.65 o
  -4  28   5        0.09        1.14      4.55 o
  -3  28   5       94.37      115.47     10.69 o
  -2  28   5      119.59      143.39     12.02 o
  -1  28   5        0.05        0.84     10.43 o
   0  28   5       51.36       56.66     10.81 o
   1  28   5      235.04      273.20     16.07 o
   2  28   5       73.42       85.70     12.45 o
   3  28   5       13.82        6.58      5.00 o
  -4  29   5       28.02       18.68      4.60 o
  -3  29   5       30.98       41.74      8.36 o
  -2  29   5      353.17      349.11     15.70 o
  -1  29   5        0.10        1.49      9.91 o
   0  29   5       75.12       67.79     12.04 o
   1  29   5       59.45       59.01     11.78 o
   2  29   5        0.57        1.30     10.05 o
   3  29   5        0.73        1.33      3.52 o
  -4  30   5        8.17        6.49      3.78 o
  -3  30   5       26.52       24.06      7.46 o
  -2  30   5       63.58       69.98     10.20 o
  -1  30   5      448.79      469.78     18.48 o
   0  30   5      175.99      184.38     14.90 o
   1  30   5      139.48      169.36     14.14 o
   2  30   5       31.59       21.04     13.24 o
   3  30   5       10.10        9.28      6.44 o
  -4  31   5        9.83        6.77      3.42 o
  -3  31   5        0.05       -3.27      7.06 o
  -2  31   5       16.87       19.47      9.33 o
  -1  31   5       15.07        7.90      9.78 o
   0  31   5       24.55       35.77     11.56 o
   1  31   5       11.36       16.11     10.92 o
   2  31   5        1.17        5.49      6.36 o
   3  31   5       14.82       -2.68      6.76 o
  -3  32   5        0.82        2.80      6.06 o
  -2  32   5        0.56        1.45      8.35 o
  -1  32   5        0.58       -0.14      9.77 o
   0  32   5      259.16      329.08     16.92 o
   1  32   5        1.41        0.78     10.68 o
   2  32   5       24.64       19.93     17.43 o
   3  32   5       11.30       -3.54      6.74 o
  -3  33   5        0.12        2.14      5.76 o
  -2  33   5        0.05        1.63      5.65 o
  -1  33   5       25.17       25.66     10.42 o
   0  33   5      214.59      218.50     14.91 o
   1  33   5        0.83        3.99     10.04 o
   2  33   5       18.48       12.19      8.27 o
   3  33   5       19.11        3.50      6.20 o
  -3  34   5        0.02        3.51      5.25 o
  -2  34   5        0.00        1.13      5.40 o
  -1  34   5       74.24       76.51     11.28 o
   0  34   5      149.64      159.57     14.08 o
   1  34   5       14.60       15.97     10.78 o
   2  34   5       24.46       19.88     17.19 o
   3  34   5        8.69        2.17      5.73 o
  -3  35   5        0.14        2.45      4.56 o
  -2  35   5       17.10       10.85      5.22 o
  -1  35   5      291.68      296.10     14.91 o
   0  35   5        5.70        5.70      9.89 o
   1  35   5        6.75        6.87      9.96 o
   2  35   5       13.49        5.60      6.35 o
   3  35   5        4.75       -3.23      4.95 o
  -3  36   5        0.22       -0.33      3.08 o
  -2  36   5        0.39        0.88      4.69 o
  -1  36   5        0.44        3.11      9.19 o
   0  36   5       75.64       82.91     11.66 o
   1  36   5       15.98       23.07      9.39 o
   2  36   5       22.91        0.28      6.10 o
  -2  37   5        3.45        5.72      3.18 o
  -1  37   5      160.58      136.38     10.82 o
   0  37   5        0.03        1.08      9.11 o
   1  37   5        0.06        3.92      8.47 o
   2  37   5        0.02       -0.42      5.54 o
  -2  38   5       11.48        8.15      2.97 o
  -1  38   5       10.17       13.28      4.96 o
   0  38   5       37.36       30.40      9.15 o
   1  38   5       40.34       43.51      8.64 o
   2  38   5        1.34        0.15      5.04 o
  -2  39   5        0.06        0.43      2.97 o
  -1  39   5       14.35        8.86      4.37 o
   0  39   5        6.65        5.25      7.89 o
   1  39   5        3.71        2.12      4.58 o
   2  39   5        0.00       -1.76      4.54 o
  -1  40   5       70.85       65.58     10.26 o
   0  40   5        3.09       11.13      7.16 o
   1  40   5        0.01        2.09      3.85 o
  -1  41   5       12.44        5.79      5.14 o
   0  41   5       50.25       51.73      6.89 o
   1  41   5        4.77        0.41      4.41 o
  -4   0   6       30.88       52.97     13.48 o
  -2   0   6       77.68      130.59      8.97 o
   0   0   6      256.69      318.02      9.35 o
   2   0   6      398.02      337.34      9.20 o
   4   0   6       70.61       66.13      8.49 o
  -5   1   6       53.91       88.97      4.33 o
  -4   1   6       14.93       21.34      5.38 o
  -3   1   6        0.68        4.29      3.49 o
  -2   1   6      282.44      303.82      8.31 o
  -1   1   6       15.74       18.44      4.39 o
   0   1   6      929.90     1137.99     11.39 o
   1   1   6      136.90      155.56      6.62 o
   2   1   6      182.20      172.02      5.01 o
   3   1   6      124.90      120.08      6.29 o
   4   1   6      582.47      591.43     10.85 o
   5   1   6        0.09        2.05      3.54 o
  -5   2   6        0.62       18.24      6.82 o
  -4   2   6       59.78       80.99      6.95 o
  -3   2   6      141.90      152.19      4.34 o
  -2   2   6      757.99      829.91     12.35 o
  -1   2   6      282.05      293.89      7.30 o
   0   2   6     1123.89     1378.25     12.35 o
   1   2   6      157.68      125.84      9.73 o
   2   2   6      169.12      152.51      4.38 o
   3   2   6        0.01        0.82      4.28 o
   4   2   6      453.00      433.40      9.52 o
   5   2   6       17.44       17.50      3.75 o
  -5   3   6        3.87       12.16      5.07 o
  -4   3   6        0.22        6.37      4.55 o
  -3   3   6        7.91       12.88      3.48 o
  -2   3   6       96.48      121.26      6.45 o
  -1   3   6     2468.78     2484.35     19.84 o
   0   3   6      292.19      385.00      9.97 o
   1   3   6      475.46      506.76     15.30 o
   2   3   6       86.42       82.49      3.32 o
   3   3   6        9.26        8.32      4.26 o
   4   3   6       73.66       74.16      5.82 o
   5   3   6       52.64       45.69      3.91 o
  -5   4   6       48.09       83.78     20.74 o
  -4   4   6      140.25      185.83      8.92 o
  -3   4   6      195.71      216.40      6.24 o
  -2   4   6        0.00        2.01      4.42 o
  -1   4   6      227.24      247.16      6.92 o
   0   4   6      677.45      678.65     35.72 o
   1   4   6     1735.67     1755.90     26.00 o
   2   4   6     1099.34      944.87     10.85 o
   3   4   6        0.57        0.02      4.07 o
   4   4   6       40.89       52.24      5.72 o
   5   4   6       57.09       53.82      4.08 o
  -5   5   6        0.28       14.94      5.60 o
  -4   5   6      187.58      210.94      6.09 o
  -3   5   6        1.33        1.99      3.33 o
  -2   5   6     1788.78     1907.20     43.35 o
  -1   5   6        0.10        0.75      3.96 o
   0   5   6        1.43        7.75      4.06 o
   1   5   6       10.94       12.65      8.04 o
   2   5   6       11.73        7.39      2.67 o
   3   5   6        0.73        2.09      4.26 o
   4   5   6        1.96        2.49      4.94 o
   5   5   6        5.07        2.95      4.87 o
  -5   6   6       40.72       90.18     18.36 o
  -4   6   6      230.03      236.37     11.75 o
  -3   6   6      148.47      152.42      5.04 o
  -2   6   6      755.02      878.05     12.56 o
  -1   6   6       79.37       80.74      4.29 o
   0   6   6       28.51       26.24      4.24 o
   1   6   6     1798.70     1793.32     26.49 o
   2   6   6      563.36      488.65      6.16 o
   3   6   6      626.15      583.30     23.02 o
   4   6   6       16.11        9.70      4.86 o
   5   6   6       18.00       11.34      5.22 o
  -5   7   6       34.15       58.47     13.62 o
  -4   7   6       88.94      130.10      4.93 o
  -3   7   6        1.02       -0.30      3.68 o
  -2   7   6        0.78       -1.26      4.16 o
  -1   7   6       16.47       26.44      3.71 o
   0   7   6       86.35       95.08      5.50 o
   1   7   6      174.45      146.31     10.74 o
   2   7   6      123.14      118.40      4.92 o
   3   7   6      607.37      571.04     11.56 o
   4   7   6        2.25        0.04      4.70 o
   5   7   6       17.32       15.57      4.83 o
  -5   8   6        0.80        5.20      5.41 o
  -4   8   6       72.41      101.80      7.38 o
  -3   8   6       20.61       47.31      7.71 o
  -2   8   6      186.49      178.26      6.75 o
  -1   8   6      209.54      234.22     10.83 o
   0   8   6     3013.68     3270.02     23.42 o
   1   8   6      593.09      557.52     16.32 o
   2   8   6      329.25      341.27     15.11 o
   3   8   6      102.77       93.94      5.84 o
   4   8   6       17.32       22.37      5.16 o
   5   8   6       48.30       49.15      5.61 o
  -5   9   6        4.44        7.16      5.30 o
  -4   9   6        2.37        4.17      7.22 o
  -3   9   6       26.23       12.09      7.29 o
  -2   9   6      183.84      152.96     26.89 o
  -1   9   6     1676.37     2006.29     20.97 o
   0   9   6      780.17      905.72     28.76 o
   1   9   6      162.56      168.58     11.38 o
   2   9   6       24.18       20.04      3.73 o
   3   9   6      108.39      112.35      5.16 o
   4   9   6       26.59       26.52      5.08 o
   5   9   6      143.89      148.77      6.93 o
  -5  10   6        8.41       14.31      5.35 o
  -4  10   6       14.59        8.17      6.54 o
  -3  10   6      247.26       88.23     34.34 o
  -2  10   6      610.07      517.71    123.46 o
  -1  10   6     2315.66     2835.66     52.50 o
   0  10   6     1349.87     1446.56     34.06 o
   1  10   6      983.62      955.82     21.62 o
   2  10   6      232.28      236.32      6.29 o
   3  10   6      313.95      305.03     11.87 o
   4  10   6       18.45       20.78      4.74 o
   5  10   6       64.75       62.69      5.30 o
  -5  11   6        1.53       10.02      5.04 o
  -4  11   6       43.21       45.02     13.29 o
  -3  11   6       57.27       16.40      9.11 o
  -2  11   6      117.53       48.40      7.08 o
  -1  11   6     1060.79     1276.18     74.54 o
   0  11   6      470.40      473.46      8.80 o
   1  11   6        9.46        5.51      8.47 o
   2  11   6      766.68      717.75     15.74 o
   3  11   6      102.37      100.13      5.14 o
   4  11   6       62.21       50.71      7.35 o
   5  11   6        4.93        6.48      4.51 o
  -5  12   6       19.76       19.79      6.94 o
  -4  12   6       99.10       34.10     23.46 o
  -3  12   6       83.65       12.40      9.76 o
  -2  12   6      126.14       42.03      7.04 o
  -1  12   6      466.78      526.79     20.97 o
   0  12   6     1262.16     1290.61     19.27 o
   1  12   6       62.38       61.94      4.56 o
   2  12   6       28.84       22.63      3.55 o
   3  12   6      765.24      722.00     11.50 o
   4  12   6       10.77        6.12      6.09 o
   5  12   6        9.47        8.33      4.39 o
  -5  13   6       43.50       52.46     23.34 o
  -4  13   6       68.60       75.31     30.14 o
  -3  13   6       23.96       15.73      8.59 o
  -2  13   6       86.36       13.62      6.92 o
  -1  13   6       70.68       70.96      5.66 o
   0  13   6        0.29        1.07      3.67 o
   1  13   6       89.55       82.03      5.42 o
   2  13   6      106.57      101.87      4.49 o
   3  13   6       64.36       59.21      4.76 o
   4  13   6        0.75        1.41      6.17 o
   5  13   6       12.23       13.90      4.16 o
  -5  14   6       49.86       44.24     21.06 o
  -4  14   6      118.46       24.45     14.05 o
  -3  14   6       22.07       13.28      8.34 o
  -2  14   6        0.00       -0.37      6.16 o
  -1  14   6      606.82      683.61     16.40 o
   0  14   6      441.16      446.50      9.32 o
   1  14   6      226.88      219.71     10.47 o
   2  14   6        0.04        3.72      3.20 o
   3  14   6       55.31       47.85      5.45 o
   4  14   6       14.38       15.87      5.78 o
   5  14   6       12.84        7.13      3.86 o
  -5  15   6        2.35       -0.85      8.99 o
  -4  15   6       20.44        1.09     14.58 o
  -3  15   6       30.12       10.75     10.73 o
  -2  15   6       28.60        0.62      6.69 o
  -1  15   6      196.02      204.98      7.65 o
   0  15   6     1173.79     1178.23     24.71 o
   1  15   6        2.78        3.33      6.43 o
   2  15   6      773.53      705.57     10.88 o
   3  15   6       13.02        8.02      4.22 o
   4  15   6        1.31       -0.01      5.81 o
   5  15   6       16.88       11.27      3.57 o
  -5  16   6        1.77        6.41      8.54 o
  -4  16   6        0.53        2.99     13.76 o
  -3  16   6      192.69       13.42      9.73 o
  -2  16   6      187.83       32.69      6.96 o
  -1  16   6       94.93      112.86      5.03 o
   0  16   6        1.44       11.16      6.33 o
   1  16   6      572.91      514.20     15.11 o
   2  16   6      226.20      214.76      7.09 o
   3  16   6      212.52      236.10     25.98 o
   4  16   6       14.14       13.87      5.97 o
  -4  17   6        5.71       -1.05     14.01 o
  -3  17   6      183.10      166.29     98.77 o
  -2  17   6      361.82       29.30      7.05 o
  -1  17   6      274.03      270.08     11.20 o
   0  17   6      224.63      219.43      6.76 o
   1  17   6      111.49       95.93      9.00 o
   2  17   6     1195.77     1157.12     28.11 o
   3  17   6        3.01        3.62      3.98 o
   4  17   6        2.62        5.22      5.55 o
  -4  18   6       78.16       62.34     35.49 o
  -3  18   6        0.57        0.81      5.72 o
  -2  18   6      617.91       24.55      7.36 o
  -1  18   6      118.47      114.53      8.98 o
   0  18   6      176.73      155.51      7.35 o
   1  18   6      311.01      274.45     12.60 o
   2  18   6      814.83      789.46     34.82 o
   3  18   6      125.51      148.72     13.60 o
   4  18   6        4.42        6.47      5.56 o
  -4  19   6       29.55       13.69      9.15 o
  -3  19   6       67.96       51.11     34.97 o
  -2  19   6       69.37        4.02      7.02 o
  -1  19   6       11.73       11.03      7.20 o
   0  19   6       55.53       61.33      5.08 o
   1  19   6      273.62      262.54     12.87 o
   2  19   6      214.10      204.96      6.96 o
   3  19   6      179.32      158.25     19.68 o
   4  19   6        6.12        1.55      5.00 o
  -4  20   6        9.80        6.54      5.00 o
  -3  20   6      158.36      126.71     81.35 o
  -2  20   6       87.86       66.45     48.43 o
  -1  20   6       14.71       11.61      7.53 o
   0  20   6        0.18        2.46      4.19 o
   1  20   6       47.03       54.29      9.50 o
   2  20   6      180.19      197.54     12.79 o
   3  20   6       12.96        7.57      4.53 o
   4  20   6       33.89       35.92      5.48 o
  -4  21   6       11.43        8.82      5.50 o
  -3  21   6      285.73      268.83    163.09 o
  -2  21   6        7.75        9.81      6.62 o
  -1  21   6       18.60       12.56      7.69 o
   0  21   6       66.80       63.37      5.35 o
   1  21   6       16.77       15.69      8.19 o
   2  21   6        0.18       -0.08      4.22 o
   3  21   6       25.27       23.49      4.99 o
   4  21   6        6.31        8.84      4.67 o
  -4  22   6        0.59        1.49      5.11 o
  -3  22   6       71.71       92.24     10.20 o
  -2  22   6      137.34      104.47     71.05 o
  -1  22   6        5.15        5.46      8.11 o
   0  22   6      556.51      536.17     30.99 o
   1  22   6        1.28       -1.03      8.50 o
   2  22   6        1.02       -0.76      4.33 o
   3  22   6        3.77        2.69      3.80 o
   4  22   6       28.40       30.05      4.66 o
  -4  23   6       14.06       21.94      5.64 o
  -3  23   6       47.80       66.74      9.25 o
  -2  23   6        5.28        8.35      8.87 o
  -1  23   6       84.69       89.89     10.37 o
   0  23   6      234.94      237.03     20.19 o
   1  23   6       11.16       11.07      9.36 o
   2  23   6       13.64       12.06      9.71 o
   3  23   6       10.44        4.98      4.35 o
   4  23   6       18.52       18.49      4.30 o
  -4  24   6       13.23       11.65      5.10 o
  -3  24   6       33.59       30.71      8.86 o
  -2  24   6      130.79      132.93     11.42 o
  -1  24   6        7.90       21.98      9.11 o
   0  24   6       98.74      106.94      6.19 o
   1  24   6       37.79       45.21     10.38 o
   2  24   6       24.56       23.81     10.21 o
   3  24   6        1.21        0.08      3.97 o
   4  24   6       16.25       16.38      3.95 o
  -4  25   6        1.92        1.33      4.76 o
  -3  25   6       48.58       56.32      9.74 o
  -2  25   6        0.06       -1.17      7.90 o
  -1  25   6       27.27       28.93      9.49 o
   0  25   6      219.14      211.49     22.72 o
   1  25   6      904.23      970.71     24.23 o
   2  25   6       19.08        9.34      9.96 o
   3  25   6      117.59      100.23     56.74 o
   4  25   6       14.69       14.31      3.37 o
  -4  26   6        4.15        9.04      4.74 o
  -3  26   6       57.22       95.58     10.37 o
  -2  26   6       11.12        5.52      8.63 o
  -1  26   6       11.42       23.20     10.03 o
   0  26   6        2.39        7.42      9.51 o
   1  26   6      378.50      395.05     17.52 o
   2  26   6       21.11       27.73     10.69 o
   3  26   6        5.94        1.81      3.74 o
  -4  27   6        7.11        3.78      4.27 o
  -3  27   6       48.08       65.20      9.51 o
  -2  27   6       31.54       41.81      9.40 o
  -1  27   6        2.21        0.72     10.02 o
   0  27   6      476.78      490.65     19.05 o
   1  27   6      142.81      166.53     14.04 o
   2  27   6       14.56        5.62      7.67 o
   3  27   6        3.55        3.51      3.49 o
  -4  28   6        0.58        1.70      3.28 o
  -3  28   6       71.55       84.79      9.22 o
  -2  28   6       95.17       99.67     11.08 o
  -1  28   6       20.66       17.38     10.21 o
   0  28   6      216.59      248.07     15.50 o
   1  28   6        7.54       13.40     10.60 o
   2  28   6        5.89        0.88      6.09 o
   3  28   6        9.70       12.89      7.22 o
  -4  29   6        4.22        6.88      3.01 o
  -3  29   6        2.99        6.59      7.22 o
  -2  29   6      201.22      160.65     11.99 o
  -1  29   6       10.48        8.38      9.96 o
   0  29   6        0.01        2.70     10.29 o
   1  29   6        4.87        4.62     10.88 o
   2  29   6        0.23        3.36      5.80 o
   3  29   6        0.02        1.33      6.34 o
  -4  30   6        2.13        1.34      4.61 o
  -3  30   6        0.07       -6.11      7.17 o
  -2  30   6        3.00       12.54      8.30 o
  -1  30   6      120.62      136.86     12.92 o
   0  30   6        4.66        3.74     10.61 o
   1  30   6       30.43       41.01     11.50 o
   2  30   6       17.59        9.56     13.02 o
   3  30   6        5.13       -0.91      6.14 o
  -3  31   6        1.83        6.63      6.13 o
  -2  31   6        0.80        2.42      7.63 o
  -1  31   6      105.07       94.29     15.11 o
   0  31   6        0.10       -0.76     11.06 o
   1  31   6       42.30       52.14     11.87 o
   2  31   6       90.66       68.69     48.37 o
   3  31   6       25.49        0.71      5.86 o
  -3  32   6        3.37        5.48      5.94 o
  -2  32   6       11.72       12.00      8.01 o
  -1  32   6        7.27        8.07      5.05 o
   0  32   6       64.48       61.49     12.35 o
   1  32   6       15.29       22.39     11.01 o
   2  32   6       16.51        9.84      6.10 o
   3  32   6        4.04       -1.28      5.40 o
  -3  33   6        7.30       14.04      4.26 o
  -2  33   6        1.80        3.17      5.52 o
  -1  33   6       23.20       22.84      5.09 o
   0  33   6      317.52      355.15     16.86 o
   1  33   6        0.52        2.80     10.34 o
   2  33   6       20.79       17.56     12.92 o
   3  33   6       29.25        0.12      5.01 o
  -3  34   6        3.51        5.25      3.78 o
  -2  34   6        3.12        4.53      4.00 o
  -1  34   6       17.72       13.87      4.82 o
   0  34   6       42.08       54.51     11.50 o
   1  34   6        0.22        2.53      9.64 o
   2  34   6        3.27        5.20      4.94 o
  -3  35   6        0.76       -1.97      3.09 o
  -2  35   6       36.96       41.93      5.07 o
  -1  35   6      174.82      180.23     12.28 o
   0  35   6        1.70        1.39      9.48 o
   1  35   6        6.94        7.37      9.16 o
   2  35   6       13.80        0.83      4.49 o
  -2  36   6        5.59        8.79      3.26 o
  -1  36   6      223.82      206.13     11.72 o
   0  36   6       23.03       31.22      9.90 o
   1  36   6        2.07        8.22      8.80 o
   2  36   6        2.84       -0.84      5.90 o
  -2  37   6        2.05        0.59      2.79 o
  -1  37   6      134.89      124.91     10.00 o
   0  37   6       32.62       30.24      9.04 o
   1  37   6        2.06        1.95      7.60 o
   2  37   6        2.40        0.54      4.86 o
  -2  38   6        2.66        1.36      3.09 o
  -1  38   6       13.42       15.94      4.57 o
   0  38   6       97.99       92.59      9.64 o
   1  38   6       17.95        8.33      4.77 o
  -1  39   6        0.42        1.65      3.78 o
   0  39   6       43.50       39.95      7.52 o
   1  39   6        4.88        2.33      3.83 o
  -1  40   6        4.21        6.07      4.91 o
   0  40   6        0.21       -1.79      5.90 o
   1  40   6        0.03        2.69      4.22 o
  -5   0   7      110.21      275.48     33.09 o
  -3   0   7      300.57      311.38     13.04 o
  -1   0   7      806.69      932.24     17.66 o
   1   0   7      888.89      882.28     19.86 o
   3   0   7      404.97      391.41     12.94 o
   5   0   7        9.62       11.53      4.67 o
  -5   1   7        2.39       12.14      9.92 o
  -4   1   7        2.26        8.54      3.76 o
  -3   1   7        0.56        3.65      3.77 o
  -2   1   7      217.35      177.96     33.26 o
  -1   1   7      143.55      146.62      6.35 o
   0   1   7      114.18      129.75      7.86 o
   1   1   7      113.00      111.80      6.97 o
   2   1   7       84.71       70.06      3.31 o
   3   1   7       58.35       56.51      5.24 o
   4   1   7        0.16        2.90      5.19 o
   5   1   7        0.52        0.96      3.09 o
  -5   2   7       16.96       85.76     18.78 o
  -4   2   7        3.60        9.16      3.92 o
  -3   2   7      106.59      116.87      5.22 o
  -2   2   7       17.77       27.03      6.99 o
  -1   2   7        1.39       -3.83      4.09 o
   0   2   7     1155.94     1560.92     20.58 o
   1   2   7     1324.06     1284.37     50.60 o
   2   2   7      439.59      420.95     11.62 o
   3   2   7       56.14       48.35      5.41 o
   4   2   7        7.42        6.46      5.12 o
   5   2   7        2.38        2.14      4.34 o
  -5   3   7       12.78       46.11      9.81 o
  -4   3   7       45.78       50.38      6.80 o
  -3   3   7        2.08        0.57      3.60 o
  -2   3   7      938.34      832.81     15.56 o
  -1   3   7       14.03       20.52      4.56 o
   0   3   7       73.00       81.09      5.42 o
   1   3   7     1219.74     1427.66     26.09 o
   2   3   7      138.13      138.45      4.10 o
   3   3   7      431.33      392.81     16.14 o
   4   3   7      105.83      122.55      5.63 o
   5   3   7        0.84        2.58      4.57 o
  -5   4   7       12.91       43.29      6.56 o
  -4   4   7       62.28       99.30     12.08 o
  -3   4   7       32.26       37.78      3.93 o
  -2   4   7      313.12      262.50      6.85 o
  -1   4   7       69.78       95.11      5.59 o
   0   4   7       13.29       15.21      4.48 o
   1   4   7     1241.47     1208.47     24.13 o
   2   4   7      886.50      808.04     21.48 o
   3   4   7      465.37      452.92     16.70 o
   4   4   7      565.28      619.23     18.16 o
   5   4   7       23.84       26.56      4.75 o
  -5   5   7        0.65       10.90      3.87 o
  -4   5   7        9.35       14.26      5.59 o
  -3   5   7       59.74       78.47      6.62 o
  -2   5   7       45.44       33.37      4.89 o
  -1   5   7       76.85       81.13      4.68 o
   0   5   7     2404.98     2795.12    138.90 o
   1   5   7       21.31       22.98      8.02 o
   2   5   7       18.53       17.36      3.24 o
   3   5   7       21.79       20.58      5.02 o
   4   5   7      333.37      344.05      7.18 o
   5   5   7       39.28       48.26      5.03 o
  -5   6   7        0.84       14.46      4.25 o
  -4   6   7       14.47       17.34      5.64 o
  -3   6   7       25.27       25.02      4.59 o
  -2   6   7       14.00       13.17      4.45 o
  -1   6   7      239.21      336.12      7.99 o
   0   6   7      107.63      120.65     12.57 o
   1   6   7        0.08        0.29      4.55 o
   2   6   7      223.86      212.51      5.27 o
   3   6   7      262.12      260.25      7.94 o
   4   6   7       34.49       39.43      5.54 o
   5   6   7       73.64       76.44      5.25 o
  -5   7   7        0.95        5.43      3.94 o
  -4   7   7       75.38      100.48      7.40 o
  -3   7   7       87.30       85.39      7.71 o
  -2   7   7        3.70        3.98      4.09 o
  -1   7   7      449.99      619.04     10.11 o
   0   7   7      104.29      116.08      6.03 o
   1   7   7      404.05      419.67     11.22 o
   2   7   7        0.04       -0.02      2.92 o
   3   7   7      148.23      145.78      6.78 o
   4   7   7        1.12        3.29      4.85 o
   5   7   7        5.13        8.90      4.38 o
  -5   8   7        5.60        7.32      4.09 o
  -4   8   7        1.67       -3.10      9.94 o
  -3   8   7        2.26        2.97      4.36 o
  -2   8   7      177.62      131.56      9.16 o
  -1   8   7        0.02        3.23      3.49 o
   0   8   7       60.64       67.64      5.37 o
   1   8   7       16.78       11.43      3.70 o
   2   8   7     1210.48     1191.66     12.74 o
   3   8   7        2.67        4.44      4.81 o
   4   8   7        0.36       -0.48      5.03 o
   5   8   7       11.43       14.45      4.12 o
  -4   9   7        2.01        2.33      9.61 o
  -3   9   7        7.18       12.20     13.33 o
  -2   9   7      179.51       95.92      9.01 o
  -1   9   7      114.71       81.02      6.20 o
   0   9   7      229.48      264.16     27.20 o
   1   9   7      366.80      425.69     12.19 o
   2   9   7      173.77      168.97     11.93 o
   3   9   7      489.44      478.52      9.52 o
   4   9   7        1.72       -1.96      4.64 o
   5   9   7        2.72        2.13      3.75 o
  -4  10   7       61.82       55.24      9.72 o
  -3  10   7        0.22       -3.42      9.52 o
  -2  10   7       41.26       19.22      7.71 o
  -1  10   7       22.30       30.23      4.04 o
   0  10   7      590.59      633.13     10.60 o
   1  10   7       29.28       27.50      6.40 o
   2  10   7       45.57       42.70      4.44 o
   3  10   7      606.06      598.08      9.38 o
   4  10   7        0.55        1.60      5.81 o
  -5  11   7       12.07        8.93     12.63 o
  -4  11   7        0.22        2.62      8.64 o
  -3  11   7      449.82      292.34     13.64 o
  -2  11   7       24.68        7.42      7.40 o
  -1  11   7       24.73       24.86      3.99 o
   0  11   7      303.86      278.41      8.83 o
   1  11   7       10.45        8.09      3.33 o
   2  11   7     1263.46     1218.63     13.82 o
   3  11   7      484.12      471.84      8.54 o
   4  11   7        1.98        8.49      6.11 o
  -5  12   7        8.61        7.39     10.91 o
  -4  12   7       19.02       10.25      8.56 o
  -3  12   7       14.89        5.80      9.42 o
  -2  12   7       42.50       19.80      7.84 o
  -1  12   7       63.57       48.46      4.20 o
   0  12   7      440.95      415.76      8.39 o
   1  12   7       12.63        8.93      4.60 o
   2  12   7      636.59      596.63      8.49 o
   3  12   7       59.39       53.30      4.70 o
   4  12   7        6.89        3.56      5.59 o
  -5  13   7        0.25        4.44     10.50 o
  -4  13   7        3.41       -0.52      5.63 o
  -3  13   7        0.36       -2.42     10.08 o
  -2  13   7        0.24        1.14      7.05 o
  -1  13   7      776.62      808.72     15.77 o
   0  13   7        2.53        0.65      3.18 o
   1  13   7      133.80      153.75      6.70 o
   2  13   7      439.42      427.52      9.11 o
   3  13   7       13.04       12.02      5.02 o
   4  13   7        2.55        6.72      5.47 o
  -5  14   7        0.02       -1.64      9.91 o
  -4  14   7       38.81       43.72     23.48 o
  -3  14   7       37.83       12.43      9.54 o
  -2  14   7      255.75       91.15      8.76 o
  -1  14   7      184.58      164.17      9.29 o
   0  14   7       77.86       69.56      4.22 o
   1  14   7        5.07        3.24      6.96 o
   2  14   7     1137.89     1158.55     40.35 o
   3  14   7      112.11      120.14      7.51 o
   4  14   7        2.92        7.21      5.63 o
  -5  15   7        3.52        0.29      8.44 o
  -4  15   7       73.09       39.32     24.46 o
  -3  15   7      125.41       20.85     10.35 o
  -2  15   7       38.52       10.24      7.16 o
  -1  15   7      248.89      239.63     10.38 o
   0  15   7        5.07        4.11      3.31 o
   1  15   7        8.99        8.47      7.06 o
   2  15   7       53.04       53.78      5.06 o
   3  15   7       17.99       16.75      5.00 o
   4  15   7        1.29        1.40      5.26 o
  -5  16   7        5.84       -0.11      7.92 o
  -4  16   7        0.56        0.09      6.06 o
  -3  16   7      121.34       17.40      9.57 o
  -2  16   7        9.08        2.07      7.31 o
  -1  16   7       37.80       39.15      7.28 o
   0  16   7       61.75       58.61      4.23 o
   1  16   7      275.88      249.45     12.39 o
   2  16   7       79.74       70.96      5.39 o
   3  16   7       52.01       55.47      8.72 o
   4  16   7        0.97       -4.62      5.07 o
  -4  17   7        2.04       -0.03      5.68 o
  -3  17   7        0.85       -0.23      9.55 o
  -2  17   7       52.95       13.61      7.37 o
  -1  17   7       16.71       16.20      7.13 o
   0  17   7      703.16      711.60     11.41 o
   1  17   7      217.73      210.15     12.02 o
   2  17   7      226.69      213.02     12.71 o
   3  17   7        2.01        2.93      3.77 o
   4  17   7       15.93       13.82      5.22 o
  -4  18   7        4.70        3.36      5.82 o
  -3  18   7       46.86       -1.02      9.34 o
  -2  18   7       78.86       11.29      7.23 o
  -1  18   7      181.63      190.05     11.04 o
   0  18   7      481.06      514.97     10.10 o
   1  18   7       41.89       23.05      8.69 o
   2  18   7      266.95      274.15      7.76 o
   3  18   7       29.35       24.99      4.97 o
   4  18   7       16.78       14.42      4.69 o
  -4  19   7      227.58      223.76    115.77 o
  -3  19   7       65.31       51.81     33.71 o
  -2  19   7       10.69        2.80      7.11 o
  -1  19   7      166.40      156.21     10.91 o
   0  19   7       37.78       34.73      5.10 o
   1  19   7        5.52        9.59      8.63 o
   2  19   7      164.60      159.01      9.02 o
   3  19   7       47.51       50.10      5.06 o
   4  19   7       37.51       35.48      4.94 o
  -4  20   7       52.54       52.49     32.83 o
  -3  20   7       71.87       69.95     45.88 o
  -2  20   7      166.46        9.88      7.07 o
  -1  20   7      209.94      241.39     12.55 o
   0  20   7       15.93       10.16      4.79 o
   1  20   7      818.80      778.31     20.68 o
   2  20   7        0.06        4.92      5.55 o
   3  20   7        6.17        0.50      3.47 o
   4  20   7       18.37       15.02      4.14 o
  -4  21   7        0.07        1.48      5.95 o
  -3  21   7       23.12       12.98     11.88 o
  -2  21   7       73.20        5.64      7.79 o
  -1  21   7       21.44       19.06      8.72 o
   0  21   7       97.31       97.25      6.35 o
   1  21   7      306.53      315.96     15.32 o
   2  21   7        7.21        1.22      5.59 o
   3  21   7       38.81       42.71      4.69 o
   4  21   7       13.48       14.80      4.01 o
  -4  22   7       78.55       84.40      4.84 o
  -3  22   7       45.56       40.49     30.27 o
  -2  22   7        2.80        2.70      5.58 o
  -1  22   7       23.17       20.38      8.43 o
   0  22   7        1.48        1.45      4.79 o
   1  22   7      707.07      712.54     21.28 o
   2  22   7       18.79       10.53     11.95 o
   3  22   7        0.24        1.32      3.51 o
   4  22   7        0.40        2.36      3.30 o
  -4  23   7       49.75       53.16      4.31 o
  -3  23   7       27.94       14.17     17.88 o
  -2  23   7       13.90        5.71      5.62 o
  -1  23   7       12.18       17.72      8.71 o
   0  23   7      218.62      238.32      8.22 o
   1  23   7      285.99      295.48     15.64 o
   2  23   7        8.98        4.58      5.70 o
   3  23   7        2.54        0.83      3.27 o
  -4  24   7       19.42       21.69      3.78 o
  -3  24   7        5.16        5.37      7.79 o
  -2  24   7       74.53       57.87     42.52 o
  -1  24   7       31.63       48.93     10.11 o
   0  24   7      219.69      254.45      8.27 o
   1  24   7      168.73      156.69     13.19 o
   2  24   7        1.77        5.23      5.85 o
   3  24   7        4.44        2.57      3.31 o
  -4  25   7       33.49       40.65      3.86 o
  -3  25   7       63.17       73.98      9.29 o
  -2  25   7      198.52      171.37     12.04 o
  -1  25   7      186.81      150.38     13.22 o
   0  25   7        1.43        1.73      4.84 o
   1  25   7      116.66      123.19     12.57 o
   2  25   7        0.71        2.47      6.14 o
   3  25   7        3.68       -0.36      2.94 o
  -4  26   7        4.87        6.62      3.16 o
  -3  26   7       13.33       22.62      8.26 o
  -2  26   7       50.33       61.04      9.73 o
  -1  26   7       19.68       21.28      5.87 o
   0  26   7       79.55       92.82     12.19 o
   1  26   7      335.08      370.89     17.49 o
   2  26   7        0.61        1.53      5.86 o
   3  26   7        2.73        1.81      6.49 o
  -4  27   7        4.16        4.33      2.82 o
  -3  27   7       11.28       13.26      7.42 o
  -2  27   7        1.13        8.59      8.68 o
  -1  27   7       23.47       13.81      5.61 o
   0  27   7      157.90      163.07     13.45 o
   1  27   7        0.23        1.73     10.29 o
   2  27   7        5.87        2.26      6.09 o
   3  27   7        5.62        0.11      6.12 o
  -4  28   7        9.79        8.53      4.85 o
  -3  28   7        4.49        5.18      6.89 o
  -2  28   7      147.83      127.66     11.30 o
  -1  28   7      168.61      180.79     14.62 o
   0  28   7      150.82      164.98     13.89 o
   1  28   7       29.47       27.89     10.96 o
   2  28   7        0.42        1.26      5.92 o
   3  28   7        3.88        1.54      5.88 o
  -3  29   7       14.07        9.95      4.99 o
  -2  29   7       71.07       71.35      9.53 o
  -1  29   7        2.46        6.70      5.63 o
   0  29   7       19.13       23.86     10.81 o
   1  29   7       31.21       42.04     11.03 o
   2  29   7       57.22       41.96     37.28 o
   3  29   7        9.20       -1.11      5.59 o
  -3  30   7       10.69       10.28      4.62 o
  -2  30   7        1.05        4.05      5.11 o
  -1  30   7       14.60       19.09      5.53 o
   0  30   7      558.42      638.12     21.06 o
   1  30   7        0.57        2.16     10.39 o
   2  30   7        0.25        6.59      6.24 o
   3  30   7        6.07       -3.38      4.84 o
  -3  31   7       12.64       18.28      4.48 o
  -2  31   7       21.94       22.69      5.21 o
  -1  31   7      152.69      154.05      8.80 o
   0  31   7        0.35        2.99     10.00 o
   1  31   7        5.16        5.86     10.01 o
   2  31   7       76.76       70.33     53.67 o
  -3  32   7        2.52        3.98      4.01 o
  -2  32   7       10.61        8.69      4.74 o
  -1  32   7      297.92      353.65     22.45 o
   0  32   7       58.15       54.00     11.34 o
   1  32   7        3.09        0.03      9.88 o
   2  32   7        7.37        1.85      5.75 o
  -3  33   7        0.51        1.50      3.49 o
  -2  33   7        7.52        9.48      3.93 o
  -1  33   7       81.59       75.16      5.69 o
   0  33   7       16.30       22.39     10.57 o
   1  33   7       19.76       24.73     10.07 o
   2  33   7        2.12        1.99      4.64 o
  -3  34   7        1.18        2.35      2.99 o
  -2  34   7       16.82       24.51      3.85 o
  -1  34   7       83.34       92.24      5.56 o
   0  34   7        0.32       -2.72      9.30 o
   1  34   7        0.85       -7.36      9.09 o
   2  34   7       49.51       20.24     18.29 o
  -2  35   7        0.32        0.72      3.11 o
  -1  35   7       83.79       59.08      9.24 o
   0  35   7       12.06       14.77      8.79 o
   1  35   7       17.04       23.64      8.52 o
   2  35   7        1.72        0.65      5.00 o
  -2  36   7        1.36        1.93      2.71 o
  -1  36   7        3.66       -1.03      7.33 o
   0  36   7       28.06       36.34      9.18 o
   1  36   7       12.59       10.19      7.63 o
  -2  37   7        7.57        7.07      4.49 o
  -1  37   7       52.03       43.60      7.15 o
   0  37   7        0.53        3.31      7.53 o
   1  37   7        3.33       -3.48      4.18 o
  -1  38   7       90.24       89.72     17.77 o
   0  38   7       37.37       34.39      7.19 o
   1  38   7        4.19        2.51      3.66 o
  -1  39   7       10.34        7.06      4.84 o
   0  39   7       34.28       28.30      6.30 o
  -4   0   8      186.92      297.27     26.53 o
  -2   0   8        1.53        2.80      4.17 o
   0   0   8       26.50       32.16      5.88 o
   2   0   8       69.04       71.66      5.00 o
   4   0   8       21.30       30.31      7.78 o
  -5   1   8        0.04        0.01      9.11 o
  -4   1   8       25.18       22.07     10.98 o
  -3   1   8        0.00        0.88      6.64 o
  -2   1   8       21.81       19.48      3.04 o
  -1   1   8      620.98      556.71      9.22 o
   0   1   8      246.01      299.40      7.26 o
   1   1   8      548.51      559.07      6.37 o
   2   1   8       41.42       43.96      3.37 o
   3   1   8        9.08        8.92      5.37 o
   4   1   8        0.00        4.65      4.06 o
  -5   2   8       93.29      201.74     10.69 o
  -4   2   8        7.26        0.75     10.76 o
  -3   2   8       25.61       15.57      6.48 o
  -2   2   8      600.83      532.07     16.24 o
  -1   2   8        1.06        0.06      3.64 o
   0   2   8      491.17      609.54     16.07 o
   1   2   8      390.32      398.09     12.71 o
   2   2   8        1.64        0.90      2.90 o
   3   2   8      228.74      236.91      7.93 o
   4   2   8      371.14      422.47     10.95 o
  -5   3   8       56.82      115.49     10.10 o
  -4   3   8        5.07       10.31     11.32 o
  -3   3   8        0.37        0.73      6.71 o
  -2   3   8      246.49      204.59     12.24 o
  -1   3   8      266.55      285.47      7.17 o
   0   3   8        0.20       -2.13      3.87 o
   1   3   8      765.64      829.36     17.22 o
   2   3   8       20.35       21.48      3.14 o
   3   3   8      754.93      808.99     12.57 o
   4   3   8      246.52      300.43      6.79 o
  -5   4   8       73.40      134.00     12.80 o
  -4   4   8       27.00       10.67     10.92 o
  -3   4   8        5.70        1.99      6.38 o
  -2   4   8      584.63      533.65      9.81 o
  -1   4   8      310.78      281.38      7.09 o
   0   4   8      107.01      111.94      5.60 o
   1   4   8       47.87       45.13      3.08 o
   2   4   8       30.12       29.40      3.18 o
   3   4   8      798.51      812.43     12.54 o
   4   4   8       78.45       98.11      5.09 o
  -4   5   8        5.38        9.31     10.93 o
  -3   5   8        0.02        3.35      4.36 o
  -2   5   8        4.14        4.53      3.94 o
  -1   5   8      370.87      295.81      7.68 o
   0   5   8      127.28      151.39      5.93 o
   1   5   8      184.27      205.63      8.44 o
   2   5   8       52.08       47.55      3.40 o
   3   5   8      250.01      278.46      8.88 o
   4   5   8      522.45      623.19     11.97 o
  -4   6   8        2.19        3.45      9.97 o
  -3   6   8      143.25      152.97      7.28 o
  -2   6   8      134.25      121.38     11.40 o
  -1   6   8     1950.49     2041.99     40.16 o
   0   6   8       58.58       52.61      4.73 o
   1   6   8        0.04        0.86      3.20 o
   2   6   8      119.70      117.73      4.07 o
   3   6   8      327.68      350.56      8.98 o
   4   6   8       91.70      108.26      5.15 o
  -4   7   8       53.41       37.16     23.17 o
  -3   7   8      260.98      224.46     19.76 o
  -2   7   8      186.73      155.25      6.72 o
  -1   7   8        6.59       17.90      4.18 o
   0   7   8       26.47       31.68      3.64 o
   1   7   8       55.86       69.23      5.90 o
   2   7   8      137.89      141.91      6.35 o
   3   7   8       84.08       79.33      5.84 o
   4   7   8        1.16        4.13      4.68 o
  -4   8   8        2.16       -2.47     10.01 o
  -3   8   8       15.44        9.40      4.85 o
  -2   8   8       86.15       70.41     11.09 o
  -1   8   8       36.56       31.45      4.42 o
   0   8   8       53.64       50.67      5.46 o
   1   8   8       18.01       19.73      4.36 o
   2   8   8       69.13       62.83      5.10 o
   3   8   8       99.51      107.34      5.59 o
   4   8   8        0.68       -2.63      4.25 o
  -4   9   8       13.04       16.79      9.63 o
  -3   9   8       10.76        8.65      5.71 o
  -2   9   8      200.39      193.74     17.80 o
  -1   9   8      428.70      429.18     14.35 o
   0   9   8       58.19       55.64      4.09 o
   1   9   8        3.53        4.33      3.97 o
   2   9   8       38.76       34.01      4.59 o
   3   9   8      135.79      153.27      6.13 o
   4   9   8        5.56        2.59      5.79 o
  -4  10   8       78.15       49.40     19.17 o
  -3  10   8       58.98       54.87      6.66 o
  -2  10   8        2.86        3.61      4.99 o
  -1  10   8       21.39       21.99      4.21 o
   0  10   8      157.32      150.56      5.10 o
   1  10   8      246.75      247.41      7.02 o
   2  10   8      111.00      119.25      5.16 o
   3  10   8      166.32      160.14      6.32 o
   4  10   8        0.42       -1.05      5.36 o
  -5  11   8        1.03        0.30     11.16 o
  -4  11   8      109.28       52.53     14.67 o
  -3  11   8       34.94       35.31     10.43 o
  -2  11   8      160.49      127.73      9.82 o
  -1  11   8       17.87       13.61      3.94 o
   0  11   8       33.20       27.44      3.74 o
   1  11   8       22.56       28.43      4.02 o
   2  11   8      448.08      451.53      9.58 o
   3  11   8        0.96        1.70      7.00 o
   4  11   8       31.23       33.28      6.16 o
  -5  12   8       23.86       13.41     10.64 o
  -4  12   8       50.52       26.82     13.97 o
  -3  12   8      422.32      266.43     64.55 o
  -2  12   8       20.11       23.12      5.18 o
  -1  12   8      152.26      153.58      5.52 o
   0  12   8        5.71        2.94      3.55 o
   1  12   8       49.95       51.36      5.15 o
   2  12   8      938.05      956.76     18.19 o
   3  12   8      149.59      147.86      6.87 o
   4  12   8        0.66        0.92      5.07 o
  -5  13   8       19.90       14.54      9.82 o
  -4  13   8        7.40        7.90      5.51 o
  -3  13   8       21.29       16.75      8.66 o
  -2  13   8        5.09        2.33      5.10 o
  -1  13   8       16.39       21.70      4.45 o
   0  13   8      341.76      333.41      6.87 o
   1  13   8       54.57       49.30      4.35 o
   2  13   8      107.82      100.43      8.22 o
   3  13   8       94.45       93.00      8.01 o
   4  13   8        0.11        0.08      4.69 o
  -5  14   8        1.96        0.82      8.62 o
  -4  14   8      236.96      238.04     99.91 o
  -3  14   8      254.51      189.43     77.42 o
  -2  14   8       37.08       30.21     19.60 o
  -1  14   8       24.00       20.29      4.81 o
   0  14   8      285.38      279.90     11.53 o
   1  14   8        0.17        2.91      4.39 o
   2  14   8      732.05      754.21     19.98 o
   3  14   8        8.13        8.85      4.75 o
   4  14   8        0.00        0.97      4.69 o
  -5  15   8        3.54        1.60      7.69 o
  -4  15   8       26.47       23.58     15.84 o
  -3  15   8      351.38      241.66    113.44 o
  -2  15   8      242.33      177.73     69.38 o
  -1  15   8       62.81       47.37      5.34 o
   0  15   8      401.87      438.37      7.92 o
   1  15   8      150.08      148.45      6.77 o
   2  15   8       70.74       72.02      5.38 o
   3  15   8        0.24        0.91      4.45 o
   4  15   8        6.43        5.38      4.33 o
  -4  16   8       11.22        5.93      6.62 o
  -3  16   8       47.72       37.02     22.48 o
  -2  16   8       93.40       72.11     37.87 o
  -1  16   8       76.63       73.33      5.87 o
   0  16   8        0.42        4.72      3.80 o
   1  16   8      420.61      422.27     16.29 o
   2  16   8       81.53       79.59      5.52 o
   3  16   8        7.16        6.65      4.34 o
   4  16   8       20.34       21.24      4.65 o
  -4  17   8       59.02       40.36     24.45 o
  -3  17   8       71.93       81.39     11.02 o
  -2  17   8      256.70      169.25     82.73 o
  -1  17   8       21.77       18.78      5.28 o
   0  17   8        2.21        3.44      4.62 o
   1  17   8       18.34        8.12      8.62 o
   2  17   8      288.74      331.52     16.00 o
   3  17   8        0.06        1.34      4.12 o
   4  17   8        3.12        2.66      4.00 o
  -4  18   8        2.28        7.61      5.46 o
  -3  18   8       70.72       59.41      6.23 o
  -2  18   8        1.12        0.89      5.34 o
  -1  18   8       82.40       83.60      6.39 o
   0  18   8       83.29       78.42      6.07 o
   1  18   8      163.13      155.04     12.18 o
   2  18   8      205.72      208.95     14.20 o
   3  18   8        7.93        6.75      4.16 o
   4  18   8       28.70       31.67      4.39 o
  -4  19   8       16.09       16.76      6.10 o
  -3  19   8       17.25        7.16      4.57 o
  -2  19   8       82.34       54.78     30.56 o
  -1  19   8        4.69        4.05      5.32 o
   0  19   8        4.29        5.23      4.97 o
   1  19   8      708.93      726.25     20.90 o
   2  19   8       12.89       21.01     10.09 o
   3  19   8       88.41      100.86     12.28 o
   4  19   8        1.59        1.62      3.26 o
  -4  20   8        2.21        7.46      5.46 o
  -3  20   8        0.00        1.73      4.58 o
  -2  20   8      210.40      124.20     66.43 o
  -1  20   8       30.92       20.37      5.64 o
   0  20   8        6.44        9.25      4.93 o
   1  20   8      392.75      401.69     16.76 o
   2  20   8        0.77        0.57      5.01 o
   3  20   8        1.50        1.26      3.74 o
  -4  21   8      198.05      198.31    108.73 o
  -3  21   8        7.14        5.92      4.44 o
  -2  21   8        9.50        2.78      5.31 o
  -1  21   8        0.15        0.33      5.17 o
   0  21   8       29.09       38.69      5.72 o
   1  21   8       57.17       45.82     10.65 o
   2  21   8       44.94       24.01     24.62 o
   3  21   8       24.04       22.06      3.90 o
  -4  22   8       44.02       48.63      6.62 o
  -3  22   8       85.02       96.52     11.16 o
  -2  22   8       25.35        9.89     10.89 o
  -1  22   8      137.99      129.64     21.87 o
   0  22   8        0.77        0.43      5.13 o
   1  22   8     1294.85     1437.79     28.84 o
   2  22   8        0.75        1.00      5.26 o
   3  22   8        2.33        2.02      3.35 o
  -4  23   8       14.49       14.42      5.99 o
  -3  23   8        2.24        1.47      4.47 o
  -2  23   8       69.93       28.50     22.31 o
  -1  23   8        1.29        2.06      5.45 o
   0  23   8      306.08      308.64     11.12 o
   1  23   8      269.52      310.32     15.95 o
   2  23   8        7.81        7.13      6.64 o
   3  23   8        0.40        1.21      7.71 o
  -4  24   8        0.60        1.51      5.27 o
  -3  24   8        4.20        3.08      4.22 o
  -2  24   8       14.43        5.67      5.65 o
  -1  24   8       11.82       13.99      5.71 o
   0  24   8      376.98      382.30     20.59 o
   1  24   8       13.94       10.98     10.42 o
   2  24   8        1.40       -0.12      5.58 o
   3  24   8        0.23        1.61      7.07 o
  -4  25   8        0.46       -0.23      4.89 o
  -3  25   8       17.56       21.67      5.46 o
  -2  25   8       20.18       12.85      5.46 o
  -1  25   8       27.36       22.41      5.87 o
   0  25   8        9.12       13.56      5.13 o
   1  25   8       92.60       99.34     11.89 o
   2  25   8        0.09       -1.39      5.27 o
   3  25   8        2.56        0.59      6.57 o
  -4  26   8       15.88       13.42      5.00 o
  -3  26   8       50.95       56.95     10.29 o
  -2  26   8        3.31       -1.82      5.42 o
  -1  26   8       42.87       32.16      5.78 o
   0  26   8       33.12       27.85      5.56 o
   1  26   8      125.82      149.54     13.40 o
   2  26   8        2.32       -1.81      5.14 o
  -3  27   8        4.15        3.28      4.87 o
  -2  27   8       57.74       50.97      6.04 o
  -1  27   8       67.66       79.65      6.46 o
   0  27   8      245.10      297.27     15.99 o
   1  27   8       17.50       22.96     11.18 o
   2  27   8        1.77        2.57      5.43 o
  -3  28   8        4.12        5.03      4.53 o
  -2  28   8        3.85        6.53      5.24 o
  -1  28   8       19.65       15.38      5.35 o
   0  28   8       87.15       98.60     12.43 o
   1  28   8        0.52        3.38      9.96 o
   2  28   8       35.82       22.06     22.08 o
  -3  29   8       50.78       71.91      5.15 o
  -2  29   8        9.20        4.67      5.09 o
  -1  29   8        1.38       -0.65      5.21 o
   0  29   8       99.81      115.99     12.64 o
   1  29   8        0.79       -2.90     10.32 o
   2  29   8       10.33        5.08      6.65 o
  -3  30   8        0.20        0.78      3.97 o
  -2  30   8       12.71       13.37      4.85 o
  -1  30   8       27.65       23.52      5.31 o
   0  30   8      125.60      122.24     12.41 o
   1  30   8        0.01       -3.17      9.79 o
   2  30   8       18.14       17.58     16.27 o
  -3  31   8        8.94        9.68      3.60 o
  -2  31   8       23.47       17.81      4.75 o
  -1  31   8        3.25        3.60      4.71 o
   0  31   8        1.36        0.86     10.04 o
   1  31   8        5.80       12.19      9.65 o
   2  31   8       40.72       17.26     15.74 o
  -3  32   8        1.46        4.78      3.06 o
  -2  32   8        0.65        1.00      4.07 o
  -1  32   8       95.41      104.20      7.67 o
   0  32   8       10.20        4.05      9.17 o
   1  32   8        1.10       -2.69      8.93 o
   2  32   8        9.83        3.32      7.05 o
  -2  33   8        0.00       -0.36      3.24 o
  -1  33   8       34.56       25.49      4.52 o
   0  33   8       52.62       47.80      9.80 o
   1  33   8        4.00        1.16      8.48 o
   2  33   8        0.52        0.39      4.41 o
  -2  34   8        0.07        1.02      3.51 o
  -1  34   8        5.82        9.43      7.47 o
   0  34   8        3.95       -1.96      8.20 o
   1  34   8        0.18        2.65      4.77 o
  -2  35   8        8.97        8.88      3.23 o
  -1  35   8       12.55       13.90      6.82 o
   0  35   8        0.08        3.82      7.70 o
   1  35   8        0.82        3.74      4.23 o
  -2  36   8       12.02       11.45      4.27 o
  -1  36   8       33.83       35.33      6.59 o
   0  36   8        3.19        6.27      7.17 o
   1  36   8        4.71        3.02      3.71 o
  -1  37   8        0.15       -0.54      5.28 o
   0  37   8        0.48        5.34      5.94 o
   0  38   8        6.91        3.32      4.96 o
  -5   0   9        4.09        4.35     10.86 o
  -3   0   9       82.98       93.45     10.73 o
  -1   0   9     1001.90      866.77     17.31 o
   1   0   9        2.18        4.18      4.15 o
   3   0   9      559.53      605.22     15.63 o
  -5   1   9       24.57       48.98      7.95 o
  -4   1   9       55.32       73.22     11.89 o
  -3   1   9       62.27       60.93      7.36 o
  -2   1   9      164.04      160.04      6.34 o
  -1   1   9      103.90      104.06      5.97 o
   0   1   9        1.51        1.02      4.50 o
   1   1   9        5.30        7.46      2.97 o
   2   1   9        3.21        3.01      3.13 o
   3   1   9        1.39        2.74      5.14 o
   4   1   9      332.60      382.39      6.05 o
  -5   2   9        0.32       13.87      7.47 o
  -4   2   9       81.10      109.91     14.05 o
  -3   2   9      132.98      144.90      9.81 o
  -2   2   9      280.79      240.00      7.09 o
  -1   2   9      576.32      525.02      9.88 o
   0   2   9       12.31       15.87      5.46 o
   1   2   9        0.64        1.45      3.04 o
   2   2   9       76.83       77.71      4.00 o
   3   2   9      156.02      181.04      7.56 o
   4   2   9       57.79       65.22      4.39 o
  -5   3   9       16.37       54.50     12.14 o
  -4   3   9        0.01        0.66     10.57 o
  -3   3   9      135.23      176.63     29.18 o
  -2   3   9        8.69        8.98      3.32 o
  -1   3   9       25.81       30.09      4.57 o
   0   3   9       25.17       17.90      4.77 o
   1   3   9        0.27        0.87      2.98 o
   2   3   9       85.28       79.95      4.84 o
   3   3   9      666.74      739.66     12.03 o
   4   3   9        3.47        3.55      3.79 o
  -5   4   9        6.69       24.49     12.01 o
  -4   4   9      116.12      133.73     30.26 o
  -3   4   9      421.74      404.21     17.25 o
  -2   4   9      156.55      150.03      8.37 o
  -1   4   9      182.81      163.59      6.86 o
   0   4   9       10.15       10.06      4.87 o
   1   4   9        0.00       -0.13      2.95 o
   2   4   9       42.44       40.33      3.69 o
   3   4   9        4.43        4.44      5.26 o
   4   4   9       11.00       12.14      4.69 o
  -5   5   9        1.85        7.12     11.73 o
  -4   5   9        0.01       -3.52     10.42 o
  -3   5   9        0.37        3.00      4.75 o
  -2   5   9      444.77      450.44     50.51 o
  -1   5   9       22.99       26.25      6.49 o
   0   5   9       58.07       59.85      5.50 o
   1   5   9       24.28       25.28      4.97 o
   2   5   9      140.46      132.38      4.58 o
   3   5   9       24.06       25.07      5.27 o
   4   5   9       49.08       51.90     10.87 o
  -5   6   9        0.08        1.22     11.33 o
  -4   6   9       60.79       81.44     12.93 o
  -3   6   9       80.45       76.44     10.94 o
  -2   6   9      746.22      788.93     75.68 o
  -1   6   9      380.63      309.34     12.11 o
   0   6   9      104.51      108.56      5.92 o
   1   6   9      289.89      271.31      8.35 o
   2   6   9       97.48       92.45      4.62 o
   3   6   9        6.33        7.41      4.54 o
   4   6   9       17.19       16.54      4.29 o
  -5   7   9        0.35       11.76     11.34 o
  -4   7   9       42.38       54.71     10.17 o
  -3   7   9      392.38      362.19     19.39 o
  -2   7   9      782.97      749.71     46.70 o
  -1   7   9      821.05      864.86     12.33 o
   0   7   9      211.92      211.31      9.99 o
   1   7   9       79.39       73.97      5.90 o
   2   7   9      130.99      141.88      5.25 o
   3   7   9      161.14      182.17      6.26 o
   4   7   9       74.40       82.63      5.13 o
  -5   8   9        0.07       -2.14     10.94 o
  -4   8   9        2.36        4.24      9.33 o
  -3   8   9      214.89      198.67      8.68 o
  -2   8   9      209.59      165.14      7.58 o
  -1   8   9       57.91       63.24      5.42 o
   0   8   9      315.77      307.09     10.31 o
   1   8   9        5.22        6.92      4.02 o
   2   8   9      190.63      208.43      9.20 o
   3   8   9       82.18       93.72     13.10 o
   4   8   9       68.63       72.43      4.79 o
  -5   9   9       26.63       26.32     10.96 o
  -4   9   9        2.06        6.37     13.89 o
  -3   9   9      680.83      742.57     12.81 o
  -2   9   9        6.98       10.24      5.93 o
  -1   9   9      435.25      415.72     14.04 o
   0   9   9      156.90      168.06      5.89 o
   1   9   9       21.04       24.11      5.52 o
   2   9   9       33.90       33.20      5.19 o
   3   9   9      135.65      144.41      9.71 o
   4   9   9       20.81       20.92      4.02 o
  -5  10   9        0.04       -3.17      9.76 o
  -4  10   9        3.90       11.81     13.85 o
  -3  10   9       11.14        8.36      5.86 o
  -2  10   9       68.00       78.80      8.52 o
  -1  10   9      166.20      180.96     17.91 o
   0  10   9       57.58       43.65      4.41 o
   1  10   9       25.89       18.86      4.36 o
   2  10   9      788.53      852.74     16.40 o
   3  10   9       32.77       33.05      5.41 o
   4  10   9       10.00       12.14      5.21 o
  -5  11   9        2.88        6.29      9.22 o
  -4  11   9      148.61       79.68     14.61 o
  -3  11   9       44.50       38.66      6.27 o
  -2  11   9       39.89       44.83      6.17 o
  -1  11   9       88.87       81.42      5.60 o
   0  11   9      202.64      215.73      6.39 o
   1  11   9       44.61       40.39      4.56 o
   2  11   9      895.27      996.36     13.61 o
   3  11   9       18.45       16.69      4.82 o
   4  11   9        7.48       10.54      4.66 o
  -5  12   9        0.74       -0.30      8.56 o
  -4  12   9        5.30        4.13     12.11 o
  -3  12   9       80.19       61.70      6.78 o
  -2  12   9        7.17        5.71      5.28 o
  -1  12   9      190.93      201.22      7.08 o
   0  12   9       73.70       66.55      4.76 o
   1  12   9       47.58       50.25      4.94 o
   2  12   9      100.34      102.67      6.12 o
   3  12   9        3.62        2.90      4.67 o
   4  12   9        4.82        7.19      4.34 o
  -4  13   9       35.74       15.01     13.14 o
  -3  13   9      232.80      200.69     76.04 o
  -2  13   9        1.20        3.45      5.80 o
  -1  13   9      162.49      155.87      6.56 o
   0  13   9        0.20        2.41      4.11 o
   1  13   9      324.35      312.61      7.53 o
   2  13   9       81.07       92.84      6.03 o
   3  13   9        9.21        8.89      4.56 o
   4  13   9       43.64       45.53      4.74 o
  -4  14   9        0.71       -2.51      5.06 o
  -3  14   9      408.56      315.67    125.55 o
  -2  14   9       37.32       47.49     20.68 o
  -1  14   9       62.04       63.69      5.85 o
   0  14   9     1437.74     1396.65     28.01 o
   1  14   9        6.76        7.69      4.98 o
   2  14   9        1.20        0.05      4.20 o
   3  14   9       44.52       47.42      6.84 o
   4  14   9       17.60       13.50      3.99 o
  -4  15   9        0.05        0.94      5.15 o
  -3  15   9       21.95       30.68     11.32 o
  -2  15   9      105.31       51.01     21.30 o
  -1  15   9        7.23        7.39      4.77 o
   0  15   9      135.71      132.20      5.80 o
   1  15   9       35.16       29.40      5.76 o
   2  15   9      170.94      180.97     13.94 o
   3  15   9       16.94       22.14      4.38 o
   4  15   9        0.75        0.23      3.53 o
  -4  16   9       91.32       74.32     31.47 o
  -3  16   9        9.81        5.32      6.00 o
  -2  16   9       28.91       12.41     11.16 o
  -1  16   9       60.84       51.53      5.94 o
   0  16   9       57.22       64.76      6.29 o
   1  16   9        4.31        7.48      5.07 o
   2  16   9       92.71       87.34     11.69 o
   3  16   9        4.25        6.78      5.20 o
  -4  17   9      111.87      127.07     55.81 o
  -3  17   9       10.49        0.94      6.04 o
  -2  17   9       26.59       15.10     10.14 o
  -1  17   9        8.73       13.43      5.56 o
   0  17   9      163.26      160.03      7.59 o
   1  17   9        2.36        6.79      9.45 o
   2  17   9       77.60       77.17     11.44 o
   3  17   9        1.47        2.29      3.75 o
  -4  18   9       17.44       20.42     11.71 o
  -3  18   9        5.20        2.71      6.00 o
  -2  18   9      122.19       78.88     34.11 o
  -1  18   9        7.12        4.43      5.09 o
   0  18   9      411.26      416.18     10.30 o
   1  18   9      743.24      782.52     21.87 o
   2  18   9       36.86       44.87     10.96 o
   3  18   9        4.84        2.57      3.68 o
  -4  19   9       10.34        7.51      5.04 o
  -3  19   9       47.24       29.47     16.84 o
  -2  19   9       42.27       21.57     13.88 o
  -1  19   9       43.42       38.38      6.06 o
   0  19   9      305.10      319.03      9.56 o
   1  19   9      305.16      303.87     15.42 o
   2  19   9       38.16       51.51     10.87 o
   3  19   9        1.35       -0.20      3.47 o
  -4  20   9        0.20        2.44      4.77 o
  -3  20   9       17.73       18.64      6.32 o
  -2  20   9       48.62       23.56     14.02 o
  -1  20   9       15.41       12.65      7.04 o
   0  20   9       16.31       14.49      5.59 o
   1  20   9       32.43       29.36     10.06 o
   2  20   9        4.19        8.33     10.06 o
   3  20   9        0.79       -1.80      7.66 o
  -4  21   9       31.67       24.44     13.52 o
  -3  21   9       23.85       17.96      5.01 o
  -2  21   9       98.64       80.60     41.80 o
  -1  21   9        0.55        1.39      5.61 o
   0  21   9      316.28      331.85     22.67 o
   1  21   9       27.82       33.61     10.82 o
   2  21   9        0.06        0.74      9.47 o
   3  21   9        8.50        9.94      7.55 o
  -4  22   9       84.20       87.45      6.46 o
  -3  22   9       17.73        9.22      4.31 o
  -2  22   9       38.20       29.52     17.43 o
  -1  22   9      163.99      142.82     15.49 o
   0  22   9        0.23        2.01      5.30 o
   1  22   9       67.21       65.00     11.08 o
   2  22   9       10.87       19.38      9.83 o
   3  22   9       36.52       22.57      7.11 o
  -4  23   9       36.74       22.77      5.01 o
  -3  23   9        6.58        5.74      4.02 o
  -2  23   9       63.38       37.75     24.53 o
  -1  23   9      124.15      131.00     13.16 o
   0  23   9       22.37       20.80      5.68 o
   1  23   9       13.37       15.13     10.41 o
   2  23   9       10.16       13.29      9.76 o
   3  23   9        3.19        3.61      6.59 o
  -3  24   9        2.12        3.62      3.78 o
  -2  24   9       38.34       23.83     19.22 o
  -1  24   9       13.03       18.04      5.67 o
   0  24   9        0.05       -2.18      5.25 o
   1  24   9      116.93      147.54     13.48 o
   2  24   9        2.98        9.85      9.37 o
   3  24   9       29.08       19.45      6.42 o
  -3  25   9       10.80       12.72      4.53 o
  -2  25   9        0.03        1.92      5.36 o
  -1  25   9       45.79       37.70      5.97 o
   0  25   9        8.17        9.35      5.33 o
   1  25   9      202.99      236.94     14.64 o
   2  25   9        4.92       13.22      9.36 o
  -3  26   9        2.32        1.66      4.16 o
  -2  26   9        3.69        3.29      5.24 o
  -1  26   9        3.08        3.65      4.37 o
   0  26   9      248.63      281.18     15.24 o
   1  26   9      145.59      179.36     13.92 o
   2  26   9        0.05        2.12      9.02 o
  -3  27   9        4.97        5.61      3.90 o
  -2  27   9        3.90        5.05      7.10 o
  -1  27   9        2.95        6.71      4.20 o
   0  27   9      164.14      174.77     13.18 o
   1  27   9        3.47        2.18      9.54 o
   2  27   9       14.11       14.95      8.56 o
  -3  28   9        0.20        1.24      3.58 o
  -2  28   9        1.42       -0.70      6.52 o
  -1  28   9        2.67        0.01      4.03 o
   0  28   9       44.23       47.07     10.79 o
   1  28   9       31.70       44.44     10.75 o
   2  28   9        0.12        1.87      8.13 o
  -3  29   9        1.29        2.54      3.30 o
  -2  29   9       36.77       43.27      7.09 o
  -1  29   9      218.84      206.30     13.50 o
   0  29   9       13.37        8.42      9.42 o
   1  29   9        2.77        2.26      8.81 o
   2  29   9        7.69        8.26      7.56 o
  -3  30   9       11.39       10.48      4.80 o
  -2  30   9      138.24      147.00      8.16 o
  -1  30   9        1.15        2.01      4.46 o
   0  30   9       11.05        8.11      8.72 o
   1  30   9        3.51        2.55      9.16 o
   2  30   9       50.98       37.44      7.55 o
  -2  31   9        0.12        4.07      5.31 o
  -1  31   9      219.48      217.69      8.76 o
   0  31   9        1.62       -5.88      8.55 o
   1  31   9       17.49        7.77     11.01 o
   2  31   9        4.10        5.58      6.30 o
  -2  32   9        2.77        6.20      3.73 o
  -1  32   9        2.58        2.12      3.85 o
   0  32   9        2.18       -2.12      8.45 o
   1  32   9       16.91        4.55      6.91 o
  -2  33   9        4.97        5.17      3.23 o
  -1  33   9        8.56       16.37      7.11 o
   0  33   9        2.27        2.44      7.30 o
   1  33   9       15.96        7.02      6.46 o
  -2  34   9        7.15        9.81      4.46 o
  -1  34   9      107.02       81.16      7.09 o
   0  34   9        4.23        2.41      6.85 o
   1  34   9       10.90       11.72      6.35 o
  -1  35   9       29.96       24.11      5.63 o
   0  35   9        9.90        6.48      6.19 o
   0  36   9       20.73       18.90      5.72 o
  -4   0  10       58.58       95.20     16.18 o
  -2   0  10        6.77       18.05      5.95 o
   0   0  10        1.49       -0.37      7.41 o
   2   0  10        5.96        8.57      5.14 o
   4   0  10      207.60      147.52      8.11 o
  -5   1  10       28.42       55.31      9.23 o
  -4   1  10       36.15       65.39     11.26 o
  -3   1  10       53.74       53.51      7.48 o
  -2   1  10     3106.57     2995.88     42.44 o
  -1   1  10     1044.81      978.17     14.01 o
   0   1  10       50.75       51.49      5.80 o
   1   1  10      164.80      138.50      5.66 o
   2   1  10        4.28        3.17      3.50 o
   3   1  10      218.90      234.82      7.73 o
   4   1  10       10.81        8.55      4.27 o
  -5   2  10        8.62       16.64      8.67 o
  -4   2  10       65.30      132.70     13.58 o
  -3   2  10       37.42       40.82      7.09 o
  -2   2  10      362.42      370.57      9.64 o
  -1   2  10      649.93      621.53     11.77 o
   0   2  10       32.95       29.45      5.69 o
   1   2  10       12.09       12.72      4.26 o
   2   2  10       52.37       51.30      4.02 o
   3   2  10       67.66       72.99      5.80 o
   4   2  10        0.48        1.06      4.01 o
  -5   3  10        0.28        1.57      8.67 o
  -4   3  10        0.78        6.26     10.03 o
  -3   3  10      161.85      222.00     24.05 o
  -2   3  10       23.27       26.39      3.97 o
  -1   3  10       17.77       20.47      5.51 o
   0   3  10       14.57       12.64      5.34 o
   1   3  10       36.61       37.12      4.35 o
   2   3  10       15.84       16.38      3.52 o
   3   3  10        1.64        5.45      4.34 o
   4   3  10        0.88       -0.61      3.82 o
  -5   4  10        7.82        9.36      8.71 o
  -4   4  10        9.22       13.98     10.01 o
  -3   4  10        2.56        4.58      4.72 o
  -2   4  10        2.76        3.95      3.52 o
  -1   4  10      119.13      126.64      6.91 o
   0   4  10      173.97      173.76      7.87 o
   1   4  10       27.37       22.76      5.66 o
   2   4  10        0.61        1.44      3.47 o
   3   4  10       27.05       26.57      5.50 o
   4   4  10       13.17       10.04      3.02 o
  -5   5  10        6.29       -0.68      8.49 o
  -4   5  10        2.55        2.93      9.94 o
  -3   5  10        3.96        2.70      4.73 o
  -2   5  10        4.13        0.86      4.03 o
  -1   5  10        3.04        4.30      4.76 o
   0   5  10        0.39        2.24      4.24 o
   1   5  10        2.84        3.34      5.55 o
   2   5  10      167.81      163.44      6.61 o
   3   5  10       42.70       46.43      5.62 o
   4   5  10        1.65        3.69      3.36 o
  -5   6  10       70.46      105.60     10.18 o
  -4   6  10       24.32       23.92      9.38 o
  -3   6  10      174.88      202.36     16.92 o
  -2   6  10      320.65      343.13     51.02 o
  -1   6  10       44.85       42.12      5.56 o
   0   6  10       21.95       22.02      4.42 o
   1   6  10      145.83      148.59      7.54 o
   2   6  10        4.61        2.97      4.36 o
   3   6  10        0.23        2.20      5.05 o
   4   6  10       48.15       37.59      8.32 o
  -4   7  10       65.82       80.92     12.88 o
  -3   7  10        9.29       15.38      5.97 o
  -2   7  10      498.96      547.55     58.86 o
  -1   7  10      388.16      395.75     17.11 o
   0   7  10      403.42      359.90     15.04 o
   1   7  10       34.53       28.99      5.04 o
   2   7  10      201.15      209.00     12.07 o
   3   7  10        7.70        6.54      4.85 o
   4   7  10        2.84        2.71      3.20 o
  -4   8  10       15.69       25.83     13.02 o
  -3   8  10       31.77       29.24      6.20 o
  -2   8  10      122.01      117.53      7.54 o
  -1   8  10       16.09       22.54      5.23 o
   0   8  10      263.66      246.89      7.39 o
   1   8  10        1.29        4.60      4.72 o
   2   8  10      192.86      228.41      7.96 o
   3   8  10       34.09       34.48      5.23 o
   4   8  10       77.99       65.35      4.86 o
  -4   9  10       13.09        9.68     13.04 o
  -3   9  10      511.88      465.87     37.66 o
  -2   9  10      122.89      115.06      7.47 o
  -1   9  10     1024.38     1006.99     14.27 o
   0   9  10      560.48      533.65      9.42 o
   1   9  10        2.28        2.42      4.42 o
   2   9  10       79.94       80.68      5.90 o
   3   9  10       44.88       47.46      5.24 o
   4   9  10       40.11       28.16      4.14 o
  -4  10  10       54.93       47.08     13.33 o
  -3  10  10      284.54      250.56      9.58 o
  -2  10  10       35.98       29.67      6.36 o
  -1  10  10      872.32      881.99     15.92 o
   0  10  10      116.09      117.01      6.10 o
   1  10  10      126.30      119.74      6.09 o
   2  10  10       78.97       93.67      5.99 o
   3  10  10       17.84       20.59      6.43 o
  -4  11  10      138.80       94.78     13.62 o
  -3  11  10       26.87       27.70      6.16 o
  -2  11  10        0.04       -2.33      5.89 o
  -1  11  10      103.46      102.94     14.00 o
   0  11  10       52.10       48.18      5.01 o
   1  11  10       31.88       30.83      4.84 o
   2  11  10       41.61       59.68      5.53 o
   3  11  10       15.74       17.20      4.43 o
  -4  12  10       54.33       33.66     12.81 o
  -3  12  10       39.33       43.09      9.16 o
  -2  12  10       55.42       53.54     10.22 o
  -1  12  10        2.79       -0.81      4.71 o
   0  12  10        5.21        3.20      4.31 o
   1  12  10       18.72       16.28      4.73 o
   2  12  10       57.94       68.42     11.32 o
   3  12  10        0.01       -0.87      4.09 o
  -4  13  10        5.68       11.60     12.28 o
  -3  13  10       85.62       56.10     19.93 o
  -2  13  10        0.20        0.31      5.99 o
  -1  13  10        6.95        7.85      4.87 o
   0  13  10       43.72       36.29      4.88 o
   1  13  10      164.58      162.86      7.96 o
   2  13  10       11.93       13.77     10.10 o
   3  13  10        0.68        4.48      3.98 o
  -4  14  10        0.02        5.58     11.26 o
  -3  14  10       30.57       36.03     14.75 o
  -2  14  10       15.40       10.83      6.16 o
  -1  14  10       96.68       97.76      5.16 o
   0  14  10      170.82      169.29      6.25 o
   1  14  10       60.99       67.57      6.50 o
   2  14  10        8.68       14.12     10.35 o
   3  14  10       33.61       34.79      4.23 o
  -4  15  10       28.62       17.24     11.52 o
  -3  15  10      243.83      211.29     99.64 o
  -2  15  10      271.84      204.59     53.27 o
  -1  15  10      142.16      136.20      7.21 o
   0  15  10      133.89      159.29      7.11 o
   1  15  10      332.10      367.12      9.98 o
   2  15  10       15.11       20.38     10.73 o
   3  15  10        0.15       -0.29      3.73 o
  -4  16  10        1.34        2.98      4.28 o
  -3  16  10       59.64       51.88     25.79 o
  -2  16  10       72.27       47.46     22.28 o
  -1  16  10       14.19       15.87      5.64 o
   0  16  10        5.25       10.01      5.60 o
   1  16  10      611.60      708.66     21.95 o
   2  16  10        0.42        8.78     10.32 o
   3  16  10        3.80        6.63      7.49 o
  -4  17  10      249.02      227.68    102.06 o
  -3  17  10        4.92        1.54      5.63 o
  -2  17  10        0.57        0.52      5.75 o
  -1  17  10       74.75       76.54      6.40 o
   0  17  10      730.10      758.26     13.42 o
   1  17  10      107.16      105.27      6.86 o
   2  17  10       19.49       24.73     10.15 o
   3  17  10        1.50        1.53      7.30 o
  -4  18  10       13.70       11.94      4.30 o
  -3  18  10        1.93       -1.32      5.42 o
  -2  18  10       74.25       61.25     29.81 o
  -1  18  10        1.83        0.45      5.48 o
   0  18  10      372.88      417.93     10.56 o
   1  18  10       74.28       80.13     11.26 o
   2  18  10       25.49       34.00     10.15 o
   3  18  10       81.76       96.63      9.14 o
  -4  19  10        1.15        2.67      4.02 o
  -3  19  10       11.93        5.31      5.24 o
  -2  19  10       11.51        7.57      6.93 o
  -1  19  10       76.16       69.95      6.55 o
   0  19  10        3.77        9.24      5.35 o
   1  19  10       89.66       88.79     11.80 o
   2  19  10        8.02        6.54      9.65 o
   3  19  10        1.27        4.60      6.74 o
  -3  20  10        3.10        5.68      5.28 o
  -2  20  10        9.62        6.05      5.59 o
  -1  20  10        2.47        0.94      5.54 o
   0  20  10        9.83       12.93      5.52 o
   1  20  10        4.93        1.74     10.27 o
   2  20  10       14.61       18.64      9.44 o
   3  20  10        8.70        4.35      6.30 o
  -3  21  10        2.02        1.59      5.13 o
  -2  21  10        2.79        0.41      5.56 o
  -1  21  10        3.40        2.60      5.63 o
   0  21  10      175.47      193.82      8.11 o
   1  21  10      126.31      151.44     12.64 o
   2  21  10        1.21        7.37      9.57 o
   3  21  10        2.33        2.13      6.13 o
  -3  22  10       49.73       29.62     18.88 o
  -2  22  10        0.06        3.08      5.80 o
  -1  22  10       65.11       65.75      6.33 o
   0  22  10        0.42        5.01      5.21 o
   1  22  10        8.41        5.66      9.68 o
   2  22  10        0.01       -2.94      8.82 o
  -3  23  10        2.72        3.43      4.73 o
  -2  23  10       91.68       58.43     30.64 o
  -1  23  10      117.02      108.39      6.86 o
   0  23  10       64.15       63.62      7.99 o
   1  23  10        4.19        4.72     10.09 o
   2  23  10       23.99       32.35      9.42 o
  -3  24  10        3.62        1.61      4.55 o
  -2  24  10       48.07       26.47     19.91 o
  -1  24  10       64.14       68.01      5.92 o
   0  24  10       37.96       48.25      5.62 o
   1  24  10       40.77       56.88     10.42 o
   2  24  10       35.29       39.76      8.97 o
  -3  25  10       22.94       16.35      6.11 o
  -2  25  10        0.66       -2.26      5.06 o
  -1  25  10        5.01        5.74      4.34 o
   0  25  10        2.21        1.33      4.51 o
   1  25  10      134.85      160.89     12.54 o
   2  25  10        0.07        4.58      8.18 o
  -3  26  10        0.19        0.80      5.17 o
  -2  26  10        0.63        3.95      5.41 o
  -1  26  10       46.27       38.53      5.42 o
   0  26  10      112.73      115.44     11.42 o
   1  26  10      171.37      208.87     13.13 o
   2  26  10       40.50       39.56      8.29 o
  -3  27  10        0.59        1.61      4.78 o
  -2  27  10        7.19        4.13      5.39 o
  -1  27  10       99.26       96.68      5.97 o
   0  27  10       10.04       14.37      8.92 o
   1  27  10        9.16        6.61      8.86 o
   2  27  10        9.85       11.80      7.25 o
  -3  28  10        1.37        0.82      4.51 o
  -2  28  10       24.07       34.48      6.12 o
  -1  28  10       44.47       46.65      4.93 o
   0  28  10        8.06        9.47      8.98 o
   1  28  10       40.38       49.13      9.60 o
   2  28  10        0.05        4.33      6.20 o
  -2  29  10        1.20        1.20      5.37 o
  -1  29  10       15.30       16.52      4.35 o
   0  29  10        8.96        6.75      9.31 o
   1  29  10       34.61       42.50      9.06 o
  -2  30  10        8.56       19.06      3.67 o
  -1  30  10       32.39       33.29      7.60 o
   0  30  10       33.23       32.38      8.59 o
   1  30  10       22.19       22.74      8.19 o
  -2  31  10        0.35        0.27      3.11 o
  -1  31  10       18.41       16.87      3.49 o
   0  31  10       85.09       86.07      8.95 o
   1  31  10        0.83       -0.95      6.68 o
  -1  32  10       17.03       11.65      5.66 o
   0  32  10       12.98       11.60      6.75 o
   1  32  10       10.51       15.19      6.14 o
   0  33  10        7.44        6.37      6.22 o
  -3   0  11      217.69      254.61     13.42 o
  -1   0  11      471.58      471.34     47.13 o
   1   0  11       31.57       31.67      8.58 o
   3   0  11       31.90       58.98      9.66 o
  -4   1  11       63.52      183.99     11.22 o
  -3   1  11        0.77        5.25      6.71 o
  -2   1  11       43.45       49.57      4.29 o
  -1   1  11      156.58      166.01      7.90 o
   0   1  11       11.91        9.37      4.62 o
   1   1  11       58.10       62.87      6.74 o
   2   1  11        0.15       -0.25      4.96 o
   3   1  11       52.47       82.42     10.21 o
  -4   2  11       77.20      154.90     10.77 o
  -3   2  11        0.54        0.56      7.02 o
  -2   2  11      622.40      640.27     11.27 o
  -1   2  11      138.52      144.25      7.64 o
   0   2  11       62.63       67.76      6.49 o
   1   2  11       17.66       24.09      6.38 o
   2   2  11       43.63       42.53      7.65 o
   3   2  11       30.36       47.57      9.26 o
  -4   3  11        2.46        4.65      9.43 o
  -3   3  11       16.25       16.90      7.21 o
  -2   3  11      498.22      512.82     10.32 o
  -1   3  11      492.40      480.08     11.13 o
   0   3  11        6.16        6.36      4.76 o
   1   3  11      237.72      213.10     12.23 o
   2   3  11        5.66        5.01      4.63 o
   3   3  11        5.32        9.36      8.95 o
  -4   4  11        0.59       -1.08      8.87 o
  -3   4  11        6.98       15.60      4.77 o
  -2   4  11       44.37       50.13      4.94 o
  -1   4  11       46.92       56.24      6.37 o
   0   4  11       23.65       16.65      4.72 o
   1   4  11      226.91      213.36      7.39 o
   2   4  11       15.82       19.71      4.18 o
   3   4  11        1.64        5.22      8.47 o
  -4   5  11       19.63       27.99     13.36 o
  -3   5  11      135.52      183.39     19.96 o
  -2   5  11      210.80      217.07      7.43 o
  -1   5  11       57.71       55.92      6.45 o
   0   5  11       11.63       15.35      4.62 o
   1   5  11       36.79       43.04      5.53 o
   2   5  11       10.51        9.33      3.98 o
   3   5  11        0.87        2.85      4.31 o
  -4   6  11        0.64        6.24     12.72 o
  -3   6  11      341.03      397.75     22.92 o
  -2   6  11      146.02      164.59     12.58 o
  -1   6  11      184.22      187.24      8.20 o
   0   6  11        0.17        0.26      4.53 o
   1   6  11       58.60       55.05      5.58 o
   2   6  11        0.03       -3.19      3.81 o
   3   6  11        5.38        6.64      4.33 o
  -4   7  11       10.92       13.05     12.98 o
  -3   7  11      327.39      374.65     15.71 o
  -2   7  11        0.13        1.58      6.06 o
  -1   7  11      122.30      113.82      7.54 o
   0   7  11      106.77      101.54      6.01 o
   1   7  11       10.42       15.44      4.81 o
   2   7  11       21.93       24.85      4.06 o
   3   7  11        1.46        1.52      4.05 o
  -4   8  11       36.85       41.70     12.83 o
  -3   8  11        0.98        5.00      5.59 o
  -2   8  11       26.20       30.66      6.28 o
  -1   8  11       64.76       77.50      6.40 o
   0   8  11      297.28      323.38      8.09 o
   1   8  11        9.99       10.15      5.03 o
   2   8  11        6.48        1.59      9.74 o
   3   8  11        0.51        1.45      4.32 o
  -4   9  11        0.06       10.65     11.91 o
  -3   9  11       12.31       11.64      5.71 o
  -2   9  11       59.70       62.85      6.67 o
  -1   9  11      479.41      530.22     11.14 o
   0   9  11      128.60      125.15      6.16 o
   1   9  11       10.02        8.41      4.71 o
   2   9  11       41.97       50.62     10.78 o
   3   9  11       13.83       15.02      3.84 o
  -4  10  11       33.56       28.60     11.88 o
  -3  10  11       43.23       33.13      6.33 o
  -2  10  11       24.91       25.55      6.46 o
  -1  10  11      746.50      791.55     13.07 o
   0  10  11      190.01      219.28      7.18 o
   1  10  11       17.80       24.73      5.16 o
   2  10  11       50.91       55.69     10.84 o
   3  10  11       11.66       15.82      4.21 o
  -4  11  11        7.61        7.47     11.99 o
  -3  11  11       71.46       53.55      8.46 o
  -2  11  11        0.67        0.65      6.14 o
  -1  11  11      112.62      125.34      7.03 o
   0  11  11        0.62        3.39      4.57 o
   1  11  11       42.33       45.39      6.46 o
   2  11  11       76.52      101.75     12.16 o
   3  11  11        2.73        3.46      3.34 o
  -4  12  11        0.37       -1.16     11.55 o
  -3  12  11       55.96       48.55      9.69 o
  -2  12  11        9.72       15.40      6.07 o
  -1  12  11        2.07        9.84      5.20 o
   0  12  11      145.11      146.59      6.22 o
   1  12  11       17.75       24.47      5.73 o
   2  12  11       99.63      129.46     11.98 o
   3  12  11        0.15        0.55      7.26 o
  -4  13  11       23.63       18.79     10.97 o
  -3  13  11      160.42      154.49     54.26 o
  -2  13  11        1.32        2.78      6.10 o
  -1  13  11       96.13       94.65      6.19 o
   0  13  11       17.37       20.89      4.78 o
   1  13  11      108.61      120.09     12.48 o
   2  13  11       76.69      106.92     11.76 o
   3  13  11       15.49       12.63      7.59 o
  -4  14  11      145.15       48.61     11.89 o
  -3  14  11      136.25      110.08     49.29 o
  -2  14  11        9.21        5.52      5.94 o
  -1  14  11       18.45       20.44      5.13 o
   0  14  11        3.48        8.30      4.63 o
   1  14  11        6.06       13.50      5.37 o
   2  14  11       18.00       33.86      9.96 o
   3  14  11        0.50        3.28      6.73 o
  -4  15  11       12.00        1.56     10.81 o
  -3  15  11        0.67        3.62      5.41 o
  -2  15  11       59.83       54.97     18.77 o
  -1  15  11       44.77       38.26      8.83 o
   0  15  11       25.84       32.14      5.96 o
   1  15  11        0.08        1.19      5.05 o
   2  15  11        4.43        9.45      9.66 o
   3  15  11        0.49        7.89      6.57 o
  -4  16  11        0.00       12.01     10.26 o
  -3  16  11       13.40       10.89      9.02 o
  -2  16  11        7.43        6.51      6.03 o
  -1  16  11       12.61        9.73      7.34 o
   0  16  11       41.26       49.29      6.18 o
   1  16  11       37.02       45.72      5.82 o
   2  16  11        3.33        3.12      9.46 o
   3  16  11        5.42        8.19      6.03 o
  -3  17  11        8.03        1.11      5.08 o
  -2  17  11       32.33       18.96      9.04 o
  -1  17  11       13.28        7.91      7.31 o
   0  17  11      304.24      317.10      9.47 o
   1  17  11       94.99      112.85      6.42 o
   2  17  11        1.69        3.51      8.94 o
   3  17  11       18.46       15.88      5.65 o
  -3  18  11        0.11       -0.66      5.06 o
  -2  18  11       77.47       54.81     27.35 o
  -1  18  11        1.02        1.88      5.39 o
   0  18  11      636.42      653.67     12.23 o
   1  18  11       82.12       86.70     11.43 o
   2  18  11       34.13       40.51      9.57 o
  -3  19  11       33.35       28.43     17.07 o
  -2  19  11        4.49        5.15      5.60 o
  -1  19  11      102.04       99.87      6.61 o
   0  19  11       94.78       99.15      6.77 o
   1  19  11        0.02        3.25      9.38 o
   2  19  11       12.93       18.26      8.99 o
  -3  20  11        0.06        0.88      4.58 o
  -2  20  11       20.82        9.82      6.58 o
  -1  20  11       54.56       48.54      5.94 o
   0  20  11      132.97      152.99      7.10 o
   1  20  11       53.42       53.39     10.31 o
   2  20  11        0.32       -0.02      8.20 o
  -3  21  11        0.00        1.84      4.48 o
  -2  21  11        2.29        1.91      5.33 o
  -1  21  11        0.38        1.38      4.47 o
   0  21  11       16.41       19.93      5.33 o
   1  21  11       12.97       24.96      9.58 o
   2  21  11        6.86       12.42      8.18 o
  -3  22  11        4.72       -0.57      6.64 o
  -2  22  11       23.95       10.43      7.83 o
  -1  22  11       69.29       55.31      7.26 o
   0  22  11      141.71      163.34      6.98 o
   1  22  11      149.56      173.52     12.42 o
   2  22  11       17.48       15.03      7.48 o
  -3  23  11        0.17        2.20      4.06 o
  -2  23  11       17.47       13.18      9.22 o
  -1  23  11       58.74       51.34      5.53 o
   0  23  11        8.10       14.93      4.74 o
   1  23  11        2.94        6.31      8.85 o
   2  23  11       32.13       47.95      8.33 o
  -3  24  11        0.03       -2.08      4.63 o
  -2  24  11       12.89        9.82      5.34 o
  -1  24  11        0.01       -0.23      4.00 o
   0  24  11       13.51       12.38      4.57 o
   1  24  11      131.28      150.18     11.31 o
   2  24  11       10.48        6.59      6.88 o
  -3  25  11        1.90        1.03      4.20 o
  -2  25  11        1.13       -1.38      4.23 o
  -1  25  11       51.18       45.84      7.18 o
   0  25  11        0.59        2.01      4.18 o
   1  25  11       15.16       17.44      8.94 o
   2  25  11       73.22       85.14      7.92 o
  -2  26  11        3.78        4.95      4.06 o
  -1  26  11        2.21        4.35      3.51 o
   0  26  11        7.34        4.38      8.09 o
   1  26  11      152.95      190.39     11.33 o
  -2  27  11      133.03      125.55      6.86 o
  -1  27  11        0.94        1.78      3.26 o
   0  27  11        0.80       10.60      7.52 o
   1  27  11       34.00       37.46      7.78 o
  -2  28  11        9.78        8.58      4.25 o
  -1  28  11       12.39        7.14      3.70 o
   0  28  11        9.39        4.07      4.71 o
   1  28  11       11.94       12.43      7.02 o
  -1  29  11        5.71       11.55      3.85 o
   0  29  11       26.43       16.07     14.14 o
   1  29  11       54.39       43.24      6.87 o
   0  30  11        0.13        1.32      5.92 o
  -4   0  12        0.48        5.36     11.23 o
  -2   0  12       66.02       64.85     12.78 o
   0   0  12       76.51       61.79     10.14 o
   2   0  12       15.85       15.86      9.36 o
  -4   1  12       20.52       45.81      8.80 o
  -3   1  12      148.09      172.04     11.61 o
  -2   1  12        1.97        2.95      3.71 o
  -1   1  12        0.88        0.45      4.61 o
   0   1  12       56.07       55.64      5.58 o
   1   1  12       67.62       83.75      6.00 o
   2   1  12       41.79       48.64     10.11 o
   3   1  12        3.18        5.11      5.01 o
  -4   2  12        7.49        9.06     12.16 o
  -3   2  12       13.97       15.82      6.85 o
  -2   2  12       58.19       52.87      4.24 o
  -1   2  12      375.28      425.95      8.47 o
   0   2  12       69.14       74.73      5.91 o
   1   2  12       41.42       31.32      5.44 o
   2   2  12       55.10       76.35     10.55 o
   3   2  12        0.48       -0.30      4.80 o
  -4   3  12       10.13       40.93     12.51 o
  -3   3  12       80.86       96.47     10.24 o
  -2   3  12        4.05        7.26      4.15 o
  -1   3  12      231.05      295.96     14.44 o
   0   3  12        6.49        7.96      5.04 o
   1   3  12       38.99       35.98      5.32 o
   2   3  12      105.27      136.48     11.58 o
   3   3  12       15.18       10.06      4.83 o
  -4   4  12        5.20       23.92     12.06 o
  -3   4  12       25.60       27.37      9.67 o
  -2   4  12      200.11      233.11      9.72 o
  -1   4  12       91.80       95.22      7.55 o
   0   4  12      456.03      457.68     16.99 o
   1   4  12      106.47      122.85      6.44 o
   2   4  12        5.41        7.23      9.09 o
   3   4  12       11.49       17.29      5.03 o
  -4   5  12        2.86        4.77     11.61 o
  -3   5  12      113.99      122.81      6.36 o
  -2   5  12      635.08      681.54     11.19 o
  -1   5  12       85.03      103.96      7.50 o
   0   5  12      128.52      112.01     11.04 o
   1   5  12        7.05        9.50      4.95 o
   2   5  12       60.44       62.30     10.58 o
   3   5  12       51.43       45.17      5.22 o
  -4   6  12        0.00        1.81     11.71 o
  -3   6  12      114.02      129.01      6.36 o
  -2   6  12      317.44      386.88     28.45 o
  -1   6  12       29.99       42.04      5.28 o
   0   6  12       62.51       66.39      5.57 o
   1   6  12        2.66        1.22      4.75 o
   2   6  12       17.81       11.27      9.18 o
   3   6  12       10.30        8.54      4.52 o
  -4   7  12       33.41       22.55     12.09 o
  -3   7  12       15.42       19.16      5.09 o
  -2   7  12       36.66       46.32      8.19 o
  -1   7  12        0.11        1.24      5.40 o
   0   7  12       31.04       33.04      5.14 o
   1   7  12       97.50      107.58      6.18 o
   2   7  12        0.13        3.09      8.98 o
   3   7  12        5.00        4.47      4.46 o
  -4   8  12        2.76       11.31     11.08 o
  -3   8  12        5.63        5.56      5.11 o
  -2   8  12       11.23       12.63      5.82 o
  -1   8  12       36.23       43.06      5.96 o
   0   8  12        3.14        1.76      4.88 o
   1   8  12       14.92       19.04      4.88 o
   2   8  12       40.01       44.98     10.34 o
   3   8  12       20.41       24.33      6.88 o
  -4   9  12       50.39       24.57     11.09 o
  -3   9  12        6.00        4.38      4.88 o
  -2   9  12        0.78        0.54      5.70 o
  -1   9  12       42.89       47.38      5.72 o
   0   9  12      152.60      171.31      9.88 o
   1   9  12       12.45       17.24      5.99 o
   2   9  12        1.91        7.25      9.18 o
   3   9  12        8.07       15.15      6.51 o
  -4  10  12        3.56        3.41     10.45 o
  -3  10  12      124.74      112.46     37.10 o
  -2  10  12        1.59       -1.97      5.90 o
  -1  10  12       69.89       75.17      6.29 o
   0  10  12      288.94      283.15      7.63 o
   1  10  12      225.59      234.80      8.58 o
   2  10  12        0.75        4.11      8.84 o
   3  10  12        5.30        6.20      6.04 o
  -4  11  12        5.07        5.66     10.51 o
  -3  11  12       22.11       28.14      7.81 o
  -2  11  12        9.23       10.43      6.20 o
  -1  11  12      177.42      179.26     15.22 o
   0  11  12      660.78      690.80     14.99 o
   1  11  12       19.07       12.18      7.32 o
   2  11  12        0.29        0.55      8.36 o
   3  11  12       13.94       15.54      5.57 o
  -3  12  12       33.41       27.98      5.99 o
  -2  12  12        0.02       -0.40      5.67 o
  -1  12  12      561.44      573.04     10.77 o
   0  12  12        8.19       14.86      4.75 o
   1  12  12       27.69       29.99      5.62 o
   2  12  12       16.43       14.98      8.66 o
  -3  13  12       23.53       23.46      7.03 o
  -2  13  12        0.15       -0.16      5.92 o
  -1  13  12      109.29      113.09      6.06 o
   0  13  12       52.33       55.16      6.47 o
   1  13  12       61.54       73.33      6.33 o
   2  13  12       25.44       30.10      8.57 o
  -3  14  12       26.27       22.45     12.69 o
  -2  14  12       14.84       13.53      5.61 o
  -1  14  12       92.04       96.57      9.40 o
   0  14  12        5.47        1.57      5.35 o
   1  14  12       10.58       16.86      5.20 o
   2  14  12        0.06        0.61      8.28 o
  -3  15  12        0.35       -0.46      4.61 o
  -2  15  12       16.79       16.92      6.13 o
  -1  15  12       53.77       39.32     12.31 o
   0  15  12        5.88        2.25      5.06 o
   1  15  12        0.22        0.10      4.74 o
   2  15  12       40.86       47.42      8.79 o
  -3  16  12        0.09        1.40      4.42 o
  -2  16  12       15.74       11.65      7.53 o
  -1  16  12       16.08       17.05      5.85 o
   0  16  12       89.19       95.18      6.44 o
   1  16  12       14.93       12.17      4.74 o
   2  16  12        1.85        5.98      8.30 o
  -3  17  12        5.57        4.15      4.32 o
  -2  17  12        3.73        2.97      5.55 o
  -1  17  12       20.91       13.46      5.70 o
   0  17  12       57.57       50.93      5.77 o
   1  17  12       97.18      100.94     10.55 o
   2  17  12       56.98       71.92      8.85 o
  -3  18  12        0.02        0.13      3.94 o
  -2  18  12       49.59       47.84     22.42 o
  -1  18  12        4.26        5.49      5.36 o
   0  18  12        0.76        1.64      5.09 o
   1  18  12       17.35       23.38      9.12 o
   2  18  12       53.69       54.38      8.16 o
  -3  19  12        0.26        3.91      4.04 o
  -2  19  12       12.92        6.13      5.27 o
  -1  19  12       98.95       91.42     22.78 o
   0  19  12       29.94       32.67      5.12 o
   1  19  12       80.92       75.01      9.63 o
   2  19  12        3.23        7.66      6.75 o
  -3  20  12        0.06       -4.20      3.64 o
  -2  20  12      153.49      141.36     61.71 o
  -1  20  12       20.81       11.64      4.98 o
   0  20  12       37.71       41.14      5.31 o
   1  20  12       16.98       21.43      8.40 o
   2  20  12       71.05       70.25      7.79 o
  -3  21  12        2.23        2.49      4.05 o
  -2  21  12        0.19        0.90      4.66 o
  -1  21  12        9.94       12.36      4.96 o
   0  21  12      108.28      110.02      5.81 o
   1  21  12       46.10       44.65      8.69 o
   2  21  12       51.40       61.11      7.37 o
  -2  22  12        1.65        0.54      4.34 o
  -1  22  12        1.75        2.86      4.30 o
   0  22  12       45.86       61.37      5.00 o
   1  22  12        6.24        3.01      7.29 o
  -2  23  12        8.90        4.77      4.13 o
  -1  23  12        7.31        9.10      4.33 o
   0  23  12        0.04       -0.89      3.75 o
   1  23  12       23.87       25.60      7.65 o
  -2  24  12        0.09       -0.30      3.75 o
  -1  24  12       31.60       20.32      9.43 o
   0  24  12        0.04        2.87      6.97 o
   1  24  12       48.88       59.68      7.78 o
  -2  25  12        9.08        9.99      4.17 o
  -1  25  12        4.81        3.29      3.54 o
   0  25  12        7.00        3.22      4.69 o
   1  25  12        0.22       -1.02      6.51 o
  -1  26  12       69.89       45.35     20.08 o
   0  26  12       10.03        3.79      6.57 o
  -3   0  13        5.72       11.26      8.64 o
  -1   0  13        2.91       -2.03      8.17 o
   1   0  13      226.54      223.42     19.39 o
  -3   1  13        9.75       15.21      9.57 o
  -2   1  13       19.78       22.19      4.23 o
  -1   1  13       42.20       40.97      4.75 o
   0   1  13      264.58      324.76      9.91 o
   1   1  13       13.17       10.51      4.13 o
   2   1  13        2.24        3.36      5.08 o
  -3   2  13        1.25       -3.10      8.58 o
  -2   2  13       25.84       26.16      4.24 o
  -1   2  13       50.02       51.24      5.11 o
   0   2  13       13.25       23.38      5.97 o
   1   2  13       18.70       24.22      4.08 o
   2   2  13       17.10       19.88      5.37 o
  -3   3  13       31.15       14.65      8.39 o
  -2   3  13      111.23      121.09      9.18 o
  -1   3  13       38.11       34.47      4.77 o
   0   3  13       57.76       66.75      6.78 o
   1   3  13        1.69        7.05      3.74 o
   2   3  13        8.97       11.35      5.14 o
  -3   4  13       14.46       27.39      8.62 o
  -2   4  13        3.76        3.38      3.79 o
  -1   4  13       80.22      103.28      5.46 o
   0   4  13      110.14      126.31      7.35 o
   1   4  13      139.67      146.60      7.87 o
   2   4  13        1.83        2.68      5.10 o
  -3   5  13        5.44        0.19      8.62 o
  -2   5  13       38.29       43.18      6.04 o
  -1   5  13       15.82       18.16      4.62 o
   0   5  13       35.23       42.86      6.57 o
   1   5  13       53.97       57.26      4.33 o
   2   5  13        0.30        2.55      4.84 o
  -3   6  13        0.16        3.41      8.59 o
  -2   6  13        1.99        3.15      5.60 o
  -1   6  13       12.03       13.38      4.56 o
   0   6  13        0.03       -0.18      5.51 o
   1   6  13        6.99        8.82      4.15 o
   2   6  13        9.78        6.38      4.86 o
  -3   7  13        6.77        1.45      3.95 o
  -2   7  13        7.15       10.98      5.44 o
  -1   7  13       32.53       27.02      4.66 o
   0   7  13       21.24       29.31      4.60 o
   1   7  13      107.79      116.79     13.22 o
   2   7  13       11.05       16.25      4.77 o
  -3   8  13       11.77        7.68      4.14 o
  -2   8  13       10.25       15.35      5.73 o
  -1   8  13       36.08       38.35      4.63 o
   0   8  13       26.90       21.50      4.48 o
   1   8  13      109.83      107.59      7.86 o
   2   8  13       59.12       58.05      8.11 o
  -3   9  13       22.44       24.07      5.72 o
  -2   9  13        0.70       -0.34      5.43 o
  -1   9  13       19.33       20.83      4.42 o
   0   9  13        3.79        5.81      4.49 o
   1   9  13       25.13       27.64      5.20 o
   2   9  13        2.52        3.09      7.29 o
  -3  10  13       10.00        8.26      5.85 o
  -2  10  13       17.68        9.14      5.33 o
  -1  10  13       10.53       14.33      4.43 o
   0  10  13      138.36      156.04      6.81 o
   1  10  13        3.14        3.04      4.54 o
   2  10  13       63.92       73.40      8.26 o
  -3  11  13        5.08        3.14      3.93 o
  -2  11  13        0.00       -0.62      5.22 o
  -1  11  13        3.10        2.68      3.87 o
   0  11  13       12.63       12.37      5.55 o
   1  11  13       13.31       13.12      4.73 o
   2  11  13       28.30       42.93      7.57 o
  -3  12  13        0.30       -2.16      5.21 o
  -2  12  13        2.35       -1.45      5.09 o
  -1  12  13       95.88       80.38     22.58 o
   0  12  13      121.64      124.97      6.76 o
   1  12  13       42.92       48.25      5.01 o
   2  12  13       58.43       69.45      7.92 o
  -3  13  13        5.89        8.04      3.84 o
  -2  13  13        1.99        1.78      5.07 o
  -1  13  13       43.90       38.73     14.36 o
   0  13  13       13.62       17.15      6.62 o
   1  13  13       59.28       65.53      4.87 o
   2  13  13        2.54        3.21      6.39 o
  -3  14  13        0.81        5.46      7.35 o
  -2  14  13        8.20        4.69      4.94 o
  -1  14  13        8.94        8.39      5.04 o
   0  14  13        8.52       12.79      4.78 o
   1  14  13        0.27        0.73      3.76 o
   2  14  13       25.17       35.22      6.84 o
  -3  15  13       11.40        4.46      7.32 o
  -2  15  13       38.57       37.41     14.54 o
  -1  15  13        3.86        2.72      4.94 o
   0  15  13       20.69       16.92      4.85 o
   1  15  13        4.32        6.90      7.52 o
   2  15  13       13.60       11.92      6.08 o
  -2  16  13        4.71        4.30      4.77 o
  -1  16  13       25.21       16.76      7.67 o
   0  16  13        5.07        2.52      4.48 o
   1  16  13       11.73        6.61      6.97 o
  -2  17  13        9.02        8.01      4.51 o
  -1  17  13       11.34        7.00      4.65 o
   0  17  13       10.60        8.19      4.28 o
   1  17  13       32.12       49.21      7.99 o
  -2  18  13       64.19       65.83     27.14 o
  -1  18  13        2.72        3.38      4.56 o
   0  18  13        0.09        1.07      4.04 o
   1  18  13      232.22      262.43     10.79 o
  -2  19  13       27.81       28.46      6.43 o
  -1  19  13        4.41       -0.01      4.43 o
   0  19  13       27.65       29.73      4.08 o
   1  19  13       65.98       65.84      7.81 o
  -2  20  13       29.59       26.71     13.09 o
  -1  20  13        0.75        4.83      4.14 o
   0  20  13        1.45        2.80      2.94 o
   1  20  13       53.64       59.09      6.80 o
  -2  21  13        2.17        0.42      3.44 o
  -1  21  13        7.28        6.44      3.78 o
   0  21  13        1.34       -0.96      2.74 o
  -1  22  13        0.13       -0.96      3.37 o
   0  22  13        0.40       -1.25      6.14 o
  -1  23  13        7.59       -1.88      6.32 o
   0  23  13        0.02        1.51      5.64 o
  -2   0  14       23.72       34.58      5.53 o
   0   0  14       39.84       25.64      7.49 o
  -2   1  14       27.10       29.81      3.85 o
  -1   1  14        0.61       -1.75      4.54 o
   0   1  14        2.41        3.35      5.05 o
   1   1  14        1.47        2.13      3.37 o
  -2   2  14        0.23        2.88      3.42 o
  -1   2  14        2.97        3.19      4.56 o
   0   2  14        0.00        1.22      4.89 o
   1   2  14        3.16        1.56      3.32 o
  -2   3  14       17.81       24.46     12.63 o
  -1   3  14        0.71        3.92      4.62 o
   0   3  14        2.62        4.22      5.09 o
   1   3  14       25.34       31.54      5.92 o
  -2   4  14       17.23       17.26      6.01 o
  -1   4  14       66.15       89.35      5.90 o
   0   4  14        0.04        4.84      4.81 o
   1   4  14        6.24        7.23      3.24 o
  -2   5  14        4.30        4.75      4.32 o
  -1   5  14        1.49        4.24      3.91 o
   0   5  14        6.57        4.27      3.79 o
   1   5  14        0.27       -0.29      3.91 o
  -2   6  14        6.07        4.50      6.05 o
  -1   6  14       33.68       39.55      5.03 o
   0   6  14        4.88        2.36      3.66 o
   1   6  14        0.06        0.39      3.93 o
  -2   7  14       12.25        9.96      5.38 o
  -1   7  14       58.27       75.71      5.19 o
   0   7  14       25.32        9.21      3.77 o
   1   7  14       17.65       23.91      3.97 o
  -2   8  14        2.39        0.35      4.20 o
  -1   8  14       14.69       13.76      3.71 o
   0   8  14        0.62        0.22      4.60 o
   1   8  14       12.04       13.68      5.21 o
  -2   9  14       22.80       26.76      8.18 o
  -1   9  14       13.55       12.56      4.94 o
   0   9  14        2.11       -1.16      4.46 o
   1   9  14        8.04        9.77      3.62 o
  -2  10  14        0.09        0.75      4.33 o
  -1  10  14        8.13       16.78      5.19 o
   0  10  14        0.85        1.49      4.44 o
   1  10  14        0.71        1.13      3.41 o
  -2  11  14        0.03        1.11      4.06 o
  -1  11  14       45.63       50.21     15.26 o
   0  11  14        3.02        2.14      4.26 o
   1  11  14       21.66       17.47      5.82 o
  -2  12  14        0.03       -0.14      3.99 o
  -1  12  14        0.51        6.11      4.55 o
   0  12  14       53.84       66.77     23.94 o
   1  12  14        2.65       -1.11      5.35 o
  -2  13  14       19.85       18.16     12.07 o
  -1  13  14        1.87        4.38      4.35 o
   0  13  14        1.76        0.96      4.05 o
  -2  14  14        7.83        4.89      3.71 o
  -1  14  14        0.52        1.14      4.22 o
   0  14  14       21.08       16.46      4.69 o
  -2  15  14       45.61       36.70     13.28 o
  -1  15  14        0.00        1.54      4.11 o
   0  15  14        0.83        0.06      3.51 o
  -1  16  14        0.21        2.96      3.82 o
   0  16  14        1.27        4.49      3.29 o
  -1  17  14        6.94        3.10      3.58 o
   0  17  14        5.24        5.76      5.61 o
  -1  18  14        3.54        2.57      3.27 o
   0  18  14        0.15       -0.53      5.17 o
  -1   0  15       41.17       45.11      5.58 o
  -1   1  15       11.15       16.30      3.46 o
   0   1  15       13.99        8.48      3.61 o
  -1   2  15        0.04        0.50      3.22 o
   0   2  15       31.09       27.47      3.84 o
  -1   3  15        0.02       -1.52      3.12 o
   0   3  15        0.12       -0.79      4.74 o
  -1   4  15        0.23        5.57      3.18 o
   0   4  15       16.19        9.94      4.77 o
  -1   5  15        0.19        1.56      4.58 o
   0   5  15        0.02        0.81      4.63 o
  -1   6  15       36.68       32.22      5.09 o
   0   6  15        0.54       -0.46      4.53 o
  -1   7  15       21.87       22.33      4.95 o
   0   7  15        0.00       -1.41      4.16 o
  -1   8  15        0.29       -7.68      4.46 o
   0   8  15        0.19       -3.70      4.02 o
  -1   9  15       13.44        8.05      4.34 o
   0   9  15        6.24       10.58      3.95 o
  -1  10  15        1.90       -1.78      4.15 o
 
